# Supplementary material for: Ethyl N-(3-cyano-1H-indol-2-yl)form­imidate
Source: Acta Crystallogr Sect E Struct Rep Online. 2013 Nov 6;69(Pt 12):o1745. doi: 10.1107/S1600536813029589 (PMC3885025; doi:10.1107/S1600536813029589)
Supplement: Supplementary file 2 [file e-69-o1745-Isup2.hkl]

# 
# h,k,l, Fc-squared, Fo-squared, sigma(Fo-squared) and status flag 
# 
data_I
_shelx_title ' 130928 in C2/c' 
_shelx_refln_list_code          4 
_shelx_F_calc_maximum      290.97 
_exptl_crystal_F_000       896.00 
_reflns_d_resolution_high  0.8409 
 
loop_ 
 _symmetry_equiv_pos_as_xyz 
 'x, y, z' 
 '-x, y, -z+1/2' 
 'x+1/2, y+1/2, z' 
 '-x+1/2, y+1/2, -z+1/2' 
 '-x, -y, -z' 
 'x, -y, z-1/2' 
 '-x+1/2, -y+1/2, -z' 
 'x+1/2, -y+1/2, z-1/2' 
 
_cell_length_a    12.7884 
_cell_length_b     8.0546 
_cell_length_c    21.4116 
_cell_angle_alpha  90.000 
_cell_angle_beta   94.069 
_cell_angle_gamma  90.000 
 
_shelx_F_squared_multiplier     1.000 
 
loop_ 
 _refln_index_h 
 _refln_index_k 
 _refln_index_l 
 _refln_F_squared_calc 
 _refln_F_squared_meas 
 _refln_F_squared_sigma 
 _refln_observed_status 
   2   0   0    12577.24    11665.14    220.06 o 
   4   0   0    11545.43    11488.52    123.71 o 
   6   0   0     1616.18     1401.43     17.32 o 
   8   0   0     1989.75     2026.36     30.89 o 
  10   0   0      195.42      212.07      8.87 o 
  12   0   0      233.74      229.21     23.62 o 
  14   0   0      127.38      127.71     15.74 o 
   1   1   0     4241.80     2524.28    163.63 o 
   3   1   0     2222.50     2132.34     19.18 o 
   5   1   0     6885.12     6929.61     49.85 o 
   7   1   0       90.50       77.74      2.28 o 
   9   1   0      426.51      404.79      9.23 o 
  11   1   0      385.82      360.19     11.36 o 
  13   1   0      146.72      142.80      8.18 o 
  15   1   0       16.28       26.98      7.25 o 
   0   2   0    42604.05    43435.78    587.76 o 
   2   2   0    37038.80    37774.06    322.51 o 
   4   2   0        0.33        1.90      1.33 o 
   6   2   0      687.32      711.78      7.12 o 
   8   2   0      462.40      446.35      6.52 o 
  10   2   0      298.35      284.11      8.04 o 
  12   2   0      596.91      561.83     12.46 o 
  14   2   0       51.18       49.95      8.20 o 
   1   3   0      338.37      364.95      4.23 o 
   3   3   0     3446.56     3627.16     30.18 o 
   5   3   0     3463.18     3607.12     28.63 o 
   7   3   0       91.99       90.80      2.98 o 
   9   3   0       53.87       47.29      4.07 o 
  11   3   0      202.12      216.81      9.06 o 
  13   3   0        6.18       17.21      8.80 o 
   0   4   0       12.21        7.98      2.71 o 
   2   4   0     1334.98     1393.13     12.97 o 
   4   4   0     8561.96     8828.97     68.32 o 
   6   4   0        0.51        3.25      1.95 o 
   8   4   0        9.97        3.33      2.96 o 
  10   4   0      936.48      941.84     18.76 o 
  12   4   0      361.82      334.54     12.08 o 
   1   5   0     2034.68     1937.30     21.95 o 
   3   5   0       91.28      117.06      3.44 o 
   5   5   0        2.96        5.51      2.48 o 
   7   5   0     1388.72     1320.78     13.57 o 
   9   5   0        3.85       -1.34      3.97 o 
  11   5   0       64.23       71.79      8.08 o 
   0   6   0       25.26       29.56      3.41 o 
   2   6   0      645.39      627.25      8.43 o 
   4   6   0      241.35      245.54      5.24 o 
   6   6   0       12.04       17.75      2.96 o 
   8   6   0      161.61      169.69     14.21 o 
  10   6   0      659.46      729.02     29.74 o 
   1   7   0      618.14      610.00      9.66 o 
   3   7   0        1.37        6.45      4.38 o 
   5   7   0      115.79      120.74      7.70 o 
   7   7   0       25.95       46.09      6.29 o 
   9   7   0       67.06       97.48     24.05 o 
   0   8   0      232.98      221.90     20.96 o 
   2   8   0       80.26       87.03      5.64 o 
   4   8   0       49.60       65.87      9.61 o 
   6   8   0       27.26       48.53      9.77 o 
   8   8   0      213.62      297.11     40.13 o 
   1   9   0       16.55       10.52      5.30 o 
   3   9   0      105.43      102.29      8.14 o 
   5   9   0       19.40       11.48      6.79 o 
 -15   1   1      391.15      379.07     21.10 o 
 -13   1   1       63.19       65.83      6.42 o 
 -11   1   1       15.89       18.82      4.58 o 
  -9   1   1       14.70       10.28      2.97 o 
  -7   1   1     6909.79     6658.58     48.29 o 
  -5   1   1        2.17        0.88      1.18 o 
  -3   1   1    84664.80    83569.16    650.51 o 
  -1   1   1     6655.59     6058.40    155.55 o 
   1   1   1    12648.30    10801.55    257.57 o 
   3   1   1     3167.89     2834.69     22.94 o 
   5   1   1     2192.47     2051.30     15.56 o 
   7   1   1      381.94      437.35      5.00 o 
   9   1   1       43.61       48.16      3.67 o 
  11   1   1       56.15       66.38      5.11 o 
  13   1   1      578.25      542.02     14.13 o 
  15   1   1      194.16      206.80      9.50 o 
 -14   2   1        5.83        5.95      7.57 o 
 -12   2   1       16.67       28.21      7.20 o 
 -10   2   1       68.20       68.90      5.97 o 
  -8   2   1      296.19      318.77      4.88 o 
  -6   2   1      899.77     1151.82     11.77 o 
  -4   2   1        0.93       12.93      1.38 o 
  -2   2   1    29115.06    30399.47    317.16 o 
   0   2   1     2327.20     2513.66     24.01 o 
   2   2   1    28339.47    28774.92    255.54 o 
   4   2   1      322.61      303.68      3.79 o 
   6   2   1      105.17      114.40      2.49 o 
   8   2   1        0.04        0.67      2.68 o 
  10   2   1        1.62        5.38      4.07 o 
  12   2   1       99.09      110.27      6.53 o 
  14   2   1       21.84       21.41      7.57 o 
 -13   3   1      271.51      293.84     18.36 o 
 -11   3   1       15.83        7.21      5.27 o 
  -9   3   1     1331.88     1292.25     16.70 o 
  -7   3   1      712.06      774.72      9.33 o 
  -5   3   1     4277.35     4195.65     32.10 o 
  -3   3   1      306.03      278.98      3.47 o 
  -1   3   1      122.30      136.13      2.67 o 
   1   3   1      109.12       69.84      1.61 o 
   3   3   1     1101.82     1175.19     10.54 o 
   5   3   1      880.06      901.60      9.03 o 
   7   3   1       10.59       21.47      2.29 o 
   9   3   1      727.09      622.72     10.18 o 
  11   3   1      281.67      289.11     10.63 o 
  13   3   1      241.73      226.07     10.16 o 
 -12   4   1        0.61        5.60     12.04 o 
 -10   4   1      333.70      344.75     11.57 o 
  -8   4   1       26.37       22.79      2.87 o 
  -6   4   1       20.44       36.81      2.23 o 
  -4   4   1     2005.90     1973.53     16.51 o 
  -2   4   1        9.75        8.55      1.36 o 
   0   4   1      559.81      561.48      5.71 o 
   2   4   1      147.97      159.79      2.76 o 
   4   4   1     1251.67     1151.65     10.77 o 
   6   4   1        2.14        5.93      1.88 o 
   8   4   1        8.09        9.19      3.72 o 
  10   4   1      280.16      263.28     10.98 o 
  12   4   1      145.89      143.97     11.01 o 
 -11   5   1       86.60      105.44      7.56 o 
  -9   5   1        1.67       -3.30      3.81 o 
  -7   5   1      691.01      690.30      9.25 o 
  -5   5   1     1420.02     1355.68     13.78 o 
  -3   5   1      594.91      590.19      7.25 o 
  -1   5   1        7.11        8.19      1.75 o 
   1   5   1      872.39      869.54     10.03 o 
   3   5   1      284.72      224.41      4.36 o 
   5   5   1        8.44       12.01      2.49 o 
   7   5   1     2498.40     2368.92     22.68 o 
   9   5   1       72.45       77.14      5.65 o 
  11   5   1       98.11      116.91      8.84 o 
 -10   6   1       78.23      127.21     14.43 o 
  -8   6   1        0.59        6.58      4.34 o 
  -6   6   1     1270.17     1191.77     13.00 o 
  -4   6   1       87.22       99.80      4.23 o 
  -2   6   1      344.92      333.12      5.83 o 
   0   6   1       72.45       98.80      3.27 o 
   2   6   1       14.16       16.70      3.28 o 
   4   6   1        9.51       12.84      2.92 o 
   6   6   1      183.34      186.09      5.15 o 
   8   6   1      425.03      467.37     12.19 o 
  10   6   1      179.59      256.08     48.98 o 
  -9   7   1       13.04       35.62     33.68 o 
  -7   7   1      268.78      281.67     11.35 o 
  -5   7   1        2.41        8.07      3.79 o 
  -3   7   1       94.85      100.98      5.27 o 
  -1   7   1      405.56      405.80      7.98 o 
   1   7   1        0.01        6.32      3.30 o 
   3   7   1      881.24      831.24     12.61 o 
   5   7   1      481.75      506.78     13.17 o 
   7   7   1      144.31      143.68      8.20 o 
   9   7   1        2.85       36.70     20.12 o 
  -8   8   1       56.50       79.82      9.74 o 
  -6   8   1        0.12        8.64      6.06 o 
  -4   8   1       19.89       14.19      5.14 o 
  -2   8   1       30.40       41.76      4.87 o 
   0   8   1        0.00        3.14      5.02 o 
   2   8   1       19.74       28.32     10.58 o 
   4   8   1       85.95       98.48     11.51 o 
   6   8   1       69.07       73.29      9.25 o 
  -5   9   1      123.30      127.80      8.73 o 
  -3   9   1      145.08      144.43      8.75 o 
  -1   9   1      100.81       81.39      6.66 o 
   1   9   1      144.32      140.01      7.10 o 
   3   9   1        5.70        8.51      6.48 o 
   5   9   1        2.40        0.12      6.51 o 
 -14   0   2      184.44      151.33     16.62 o 
 -12   0   2       38.49       35.53     23.18 o 
 -10   0   2     3059.23     2928.75     40.90 o 
  -8   0   2      960.87     1077.81     15.08 o 
  -6   0   2     1524.27     1257.77     15.34 o 
  -4   0   2    19788.82    19474.38    221.29 o 
  -2   0   2    11653.36    11113.48    129.60 o 
   2   0   2      210.02      207.22      4.18 o 
   4   0   2     2343.02     1843.29     18.28 o 
   6   0   2      443.74      446.81      6.68 o 
   8   0   2      280.95      314.37      8.33 o 
  10   0   2     1041.49     1102.51     24.41 o 
  12   0   2      196.18      188.94     15.74 o 
  14   0   2        7.21        5.25     13.12 o 
 -15   1   2       22.96       51.96      6.71 o 
 -13   1   2      220.05      226.16      9.36 o 
 -11   1   2      373.08      342.05     10.76 o 
  -9   1   2      185.96      198.30      6.23 o 
  -7   1   2      300.23      327.94      4.28 o 
  -5   1   2     3925.18     4061.37     30.48 o 
  -3   1   2     9333.29     9549.97     68.96 o 
  -1   1   2     1324.13     1228.51     11.28 o 
   1   1   2      233.57      211.16      2.48 o 
   3   1   2      543.79      704.65      5.60 o 
   5   1   2       30.15       57.80      2.14 o 
   7   1   2       15.90       12.44      2.75 o 
   9   1   2       75.48       74.36      4.30 o 
  11   1   2      103.87      111.53      5.94 o 
  13   1   2      174.80      192.24     13.56 o 
 -14   2   2       15.36       25.91      7.97 o 
 -12   2   2      634.56      630.27     13.71 o 
 -10   2   2      596.73      526.28      9.00 o 
  -8   2   2       88.80      103.40      3.05 o 
  -6   2   2       63.65       36.21      1.92 o 
  -4   2   2     4133.19     4212.25     36.33 o 
  -2   2   2    49170.13    50515.70    449.36 o 
   0   2   2      850.40      932.66      9.38 o 
   2   2   2     1552.78     1458.98     15.14 o 
   4   2   2       16.12       35.30      1.72 o 
   6   2   2       17.82       12.70      1.40 o 
   8   2   2      338.87      347.38      6.55 o 
  10   2   2      689.29      630.16     12.19 o 
  12   2   2        9.62       10.45      5.23 o 
  14   2   2       63.75       83.90      7.79 o 
 -13   3   2       14.50       32.94     14.00 o 
 -11   3   2       38.60       32.21      5.79 o 
  -9   3   2       23.37       25.72      3.25 o 
  -7   3   2       24.40       28.98      2.68 o 
  -5   3   2     6807.78     6635.43     52.79 o 
  -3   3   2     4487.83     4512.98     38.00 o 
  -1   3   2       20.80       31.05      1.43 o 
   1   3   2       11.92        3.21      1.05 o 
   3   3   2     1118.43     1113.72      9.55 o 
   5   3   2      279.68      242.43      5.85 o 
   7   3   2        4.32        2.03      2.11 o 
   9   3   2      270.51      256.37      7.29 o 
  11   3   2      199.20      192.49      8.22 o 
  13   3   2        7.60       12.87      6.46 o 
 -12   4   2      318.75      320.40     11.67 o 
 -10   4   2        0.05        6.87      5.44 o 
  -8   4   2      435.60      414.00      7.69 o 
  -6   4   2      221.43      231.32      4.67 o 
  -4   4   2     4345.97     4685.54     39.76 o 
  -2   4   2     1404.95     1587.81     14.15 o 
   0   4   2     3352.92     3195.60     30.85 o 
   2   4   2      750.31      831.19      8.29 o 
   4   4   2      392.30      338.35      4.47 o 
   6   4   2       18.66       19.59      2.05 o 
   8   4   2      707.67      705.91     10.48 o 
  10   4   2       87.27       74.04     11.11 o 
  12   4   2       53.60       68.28      7.31 o 
 -11   5   2       38.02       52.34      6.60 o 
  -9   5   2       38.18       53.28      4.80 o 
  -7   5   2     1702.46     1626.08     17.24 o 
  -5   5   2      465.20      417.96      6.54 o 
  -3   5   2       23.38       16.69      2.05 o 
  -1   5   2        2.07        0.78      1.61 o 
   1   5   2     1009.77     1080.22      9.66 o 
   3   5   2      213.69      227.30      4.74 o 
   5   5   2        5.13        5.31      2.82 o 
   7   5   2      242.18      227.99      5.64 o 
   9   5   2       39.40       49.74      5.11 o 
  11   5   2        1.81        5.01     10.25 o 
 -10   6   2      179.63      181.91     12.36 o 
  -8   6   2       67.43       58.55      4.78 o 
  -6   6   2      506.29      485.95      9.36 o 
  -4   6   2        6.88       16.10      2.53 o 
  -2   6   2        8.10        7.53      2.60 o 
   0   6   2      934.02      964.98     11.84 o 
   2   6   2        0.58        6.80      3.65 o 
   4   6   2     1056.49      987.99     12.17 o 
   6   6   2      407.31      377.54      6.54 o 
   8   6   2      312.95      334.84     21.59 o 
  10   6   2      101.77       99.62     14.00 o 
  -9   7   2      654.03      640.18     40.38 o 
  -7   7   2       39.68       42.78      7.81 o 
  -5   7   2       17.57       24.45      4.03 o 
  -3   7   2        0.53        0.29      4.04 o 
  -1   7   2      145.28      145.38      5.02 o 
   1   7   2       17.06       13.83      3.12 o 
   3   7   2        2.20        7.67      4.53 o 
   5   7   2      691.78      753.37     16.97 o 
   7   7   2       27.25       54.24      8.98 o 
   9   7   2       39.62       74.37     20.99 o 
  -8   8   2        1.72       21.41     17.80 o 
  -6   8   2       30.25       45.78      8.05 o 
  -4   8   2      233.16      235.36      8.37 o 
  -2   8   2        1.99        9.65      3.76 o 
   0   8   2       98.25       99.07      9.10 o 
   2   8   2       75.91       85.76      5.35 o 
   4   8   2       11.50       15.85      8.33 o 
   6   8   2      159.55      229.25     20.09 o 
   8   8   2      209.37      190.69     23.62 o 
  -5   9   2        2.89        8.41      7.95 o 
  -3   9   2       41.47       34.58      6.99 o 
  -1   9   2        4.62        4.38      5.16 o 
   1   9   2       32.94       26.80      5.28 o 
   3   9   2      176.15      166.97     11.36 o 
 -15   1   3      176.98      197.04      9.50 o 
 -13   1   3      181.13      182.47      8.74 o 
 -11   1   3       82.13       77.54      5.37 o 
  -9   1   3        0.32        3.03      2.90 o 
  -7   1   3     4133.04     4095.63     31.03 o 
  -5   1   3     5075.29     4960.62     38.60 o 
  -3   1   3      542.83      431.37      4.35 o 
  -1   1   3     3254.90     3154.09     22.79 o 
   1   1   3     6872.21     6862.62     49.80 o 
   3   1   3      425.05      411.78      4.10 o 
   5   1   3       10.79        2.44      1.36 o 
   7   1   3      407.65      384.80      4.88 o 
   9   1   3     1049.37     1026.58     16.94 o 
  11   1   3      480.46      504.55     11.36 o 
  13   1   3      265.08      261.86      9.22 o 
 -14   2   3        2.66        4.92      7.35 o 
 -12   2   3        1.36        1.23      5.14 o 
 -10   2   3      431.57      411.91      8.66 o 
  -8   2   3      256.34      235.71      4.46 o 
  -6   2   3       14.13        3.43      1.33 o 
  -4   2   3      780.28      886.98      7.43 o 
  -2   2   3     2792.59     2270.12     19.50 o 
   0   2   3       11.82        0.21      0.86 o 
   2   2   3     1114.53      850.96     11.93 o 
   4   2   3       48.14       34.71      1.87 o 
   6   2   3       33.04       23.67      1.42 o 
   8   2   3      834.15      822.38     10.69 o 
  10   2   3      484.11      455.44     10.52 o 
  12   2   3        7.42        8.13      5.31 o 
  14   2   3       53.55       78.54      7.79 o 
 -13   3   3        6.20        8.09      7.87 o 
 -11   3   3       13.38       11.64      5.27 o 
  -9   3   3      202.64      188.32      5.16 o 
  -7   3   3     1148.53     1122.67     11.14 o 
  -5   3   3     8613.63     8821.30     68.16 o 
  -3   3   3     2348.18     2279.14     20.49 o 
  -1   3   3        3.93       12.45      1.01 o 
   1   3   3     1926.58     1811.16     13.36 o 
   3   3   3        0.51       -0.64      1.32 o 
   5   3   3     1849.79     1942.68     22.19 o 
   7   3   3      300.11      288.63      5.11 o 
   9   3   3      157.34      179.98      7.34 o 
  11   3   3      572.06      536.21     13.74 o 
  13   3   3       11.76       12.71      6.76 o 
 -12   4   3       95.24       78.63      8.22 o 
 -10   4   3        1.61        6.21      4.23 o 
  -8   4   3       17.12       19.26      3.06 o 
  -6   4   3      485.41      450.70      6.32 o 
  -4   4   3     1478.91     1456.78     13.94 o 
  -2   4   3     1097.50     1098.05     10.93 o 
   0   4   3     1607.97     1630.83     15.35 o 
   2   4   3      463.38      464.07      4.89 o 
   4   4   3      131.09      136.66      3.35 o 
   6   4   3      502.36      463.57      6.33 o 
   8   4   3      753.45      693.57     13.63 o 
  10   4   3       58.10       53.99      6.60 o 
  12   4   3       30.43       37.08      7.30 o 
 -11   5   3      177.97      161.25      7.39 o 
  -9   5   3      314.00      323.18      9.58 o 
  -7   5   3      310.16      278.28     11.69 o 
  -5   5   3     1134.80     1081.86     12.02 o 
  -3   5   3     2087.05     2131.83     20.03 o 
  -1   5   3      551.69      534.23      5.82 o 
   1   5   3     1197.89     1108.86      9.16 o 
   3   5   3     1003.62      980.30     10.27 o 
   5   5   3        8.32        5.96      2.53 o 
   7   5   3       83.05       68.99      3.71 o 
   9   5   3      242.09      229.26      9.75 o 
  11   5   3        8.55       15.66      7.52 o 
 -10   6   3        2.50       16.08      6.10 o 
  -8   6   3      122.47      115.44      4.87 o 
  -6   6   3      697.75      653.66     12.04 o 
  -4   6   3        5.28        2.34      2.77 o 
  -2   6   3       37.63       50.82      3.12 o 
   0   6   3      194.36      203.22      4.91 o 
   2   6   3      285.05      262.67      6.61 o 
   4   6   3       15.03       17.89      2.98 o 
   6   6   3      259.02      262.24      7.30 o 
   8   6   3      261.59      252.72     10.63 o 
  10   6   3       43.69       48.16     20.12 o 
  -9   7   3      123.76      132.64     20.54 o 
  -7   7   3      142.79      129.25      6.65 o 
  -5   7   3        1.29        1.97      3.62 o 
  -3   7   3      187.14      199.31      6.44 o 
  -1   7   3       16.91       19.10      3.10 o 
   1   7   3       68.26       69.31      5.09 o 
   3   7   3       65.76       54.01      4.99 o 
   5   7   3      663.84      666.82     14.41 o 
   7   7   3      107.84      127.75      6.10 o 
   9   7   3        9.62       33.08     17.49 o 
  -8   8   3      186.09      180.74     16.54 o 
  -6   8   3        1.25       15.11      7.37 o 
  -4   8   3       35.09       52.61      5.44 o 
  -2   8   3        1.15        2.76      3.70 o 
   0   8   3       11.67        8.84      3.68 o 
   2   8   3      176.41      188.87     12.85 o 
   4   8   3        6.70        9.79      7.20 o 
   6   8   3      165.38      214.10     21.42 o 
   8   8   3       36.99       39.36     17.49 o 
  -5   9   3       15.53       22.54      7.00 o 
  -3   9   3        1.14        5.15      5.57 o 
  -1   9   3        5.12       -0.50      4.79 o 
   1   9   3        2.78       -1.07      4.85 o 
   3   9   3      210.74      225.02     17.68 o 
 -14   0   4      578.42      579.06     27.99 o 
 -12   0   4        6.08        9.65      4.98 o 
 -10   0   4      527.20      558.85     11.45 o 
  -8   0   4       97.70       81.28      4.21 o 
  -6   0   4     7204.97     7351.18     84.49 o 
  -4   0   4    12011.68    11767.56    175.70 o 
  -2   0   4    11526.45    12143.24    107.59 o 
   0   0   4     2918.58     2861.82     33.14 o 
   2   0   4     2281.90     2305.60     25.20 o 
   4   0   4      109.22      133.11      3.46 o 
   6   0   4     2390.15     2445.08     36.48 o 
   8   0   4     1078.59     1169.53     19.83 o 
  10   0   4      222.63      228.16      8.37 o 
  12   0   4     1824.12     1778.87     37.59 o 
  14   0   4      223.50      209.93     18.37 o 
 -15   1   4       65.28       85.02      9.32 o 
 -13   1   4       34.74       44.85      6.41 o 
 -11   1   4      186.00      174.05      6.69 o 
  -9   1   4      234.99      237.66      5.61 o 
  -7   1   4        0.98        9.41      1.76 o 
  -5   1   4     1915.33     1822.90     14.86 o 
  -3   1   4      601.92      639.89      4.92 o 
  -1   1   4      760.56      619.42      4.98 o 
   1   1   4     2623.86     2452.64     18.49 o 
   3   1   4     4172.82     4024.14     27.35 o 
   5   1   4     1812.72     1914.53     13.95 o 
   7   1   4      385.08      370.85      5.07 o 
   9   1   4      133.86      127.51      4.67 o 
  11   1   4       51.41       62.08      7.32 o 
  13   1   4      211.69      229.82     12.68 o 
 -14   2   4        7.38       11.98      9.18 o 
 -12   2   4      168.05      167.80      9.47 o 
 -10   2   4      474.93      444.76      9.04 o 
  -8   2   4       30.52       36.68      2.73 o 
  -6   2   4     2184.78     2022.37     14.67 o 
  -4   2   4        0.22        4.99      1.04 o 
  -2   2   4     3023.09     3017.75     22.47 o 
   0   2   4      362.22      389.19      4.51 o 
   2   2   4      142.71      157.68      2.12 o 
   4   2   4      272.84      233.68      2.98 o 
   6   2   4     1955.09     2001.71     15.18 o 
   8   2   4     1397.52     1405.11     16.10 o 
  10   2   4      688.07      664.90     12.84 o 
  12   2   4       42.53       40.45      5.84 o 
  14   2   4      349.83      364.88     13.61 o 
 -13   3   4      336.69      320.86     36.74 o 
 -11   3   4        8.47        1.00     10.06 o 
  -9   3   4      648.55      626.35      8.65 o 
  -7   3   4      170.01      161.50      3.54 o 
  -5   3   4      308.70      313.86      4.03 o 
  -3   3   4       13.22       18.64      2.03 o 
  -1   3   4     5434.24     5068.63     42.63 o 
   1   3   4     2776.23     2854.35     21.01 o 
   3   3   4      553.24      633.47      7.19 o 
   5   3   4     1525.39     1516.71     14.36 o 
   7   3   4       10.17       20.85      2.82 o 
   9   3   4       37.34       35.52      4.62 o 
  11   3   4       45.87       47.05      6.30 o 
  13   3   4        9.00       18.66      6.85 o 
 -12   4   4        2.82        6.29      5.72 o 
 -10   4   4       17.95       40.50      5.04 o 
  -8   4   4      663.59      605.37      8.68 o 
  -6   4   4      887.52      913.29      9.98 o 
  -4   4   4     1228.15     1306.37     12.77 o 
  -2   4   4     1153.28     1145.31     11.36 o 
   0   4   4      153.51      171.26      3.53 o 
   2   4   4     1114.22     1102.87     10.59 o 
   4   4   4     1009.47     1021.42     11.52 o 
   6   4   4      543.33      550.78     10.08 o 
   8   4   4     1050.53      963.32     16.97 o 
  10   4   4       30.24       31.88      8.09 o 
  12   4   4       15.50       15.38      6.55 o 
 -11   5   4       88.65      101.87      6.70 o 
  -9   5   4       59.76       51.91      4.31 o 
  -7   5   4     1949.86     1750.09     18.40 o 
  -5   5   4       50.88       50.06      2.95 o 
  -3   5   4        0.00        4.81      2.08 o 
  -1   5   4        2.24        2.64      2.20 o 
   1   5   4        0.00        4.33      1.59 o 
   3   5   4      191.38      181.46      4.20 o 
   5   5   4      313.27      311.96      6.09 o 
   7   5   4       12.81        7.64      3.68 o 
   9   5   4       42.58       38.83      6.36 o 
  11   5   4       63.50       81.88      9.09 o 
 -10   6   4      148.08      118.09     11.81 o 
  -8   6   4      247.79      238.00     10.05 o 
  -6   6   4      387.96      396.43      7.85 o 
  -4   6   4      213.36      206.25      5.70 o 
  -2   6   4      256.13      273.78      6.63 o 
   0   6   4      646.16      587.53      7.85 o 
   2   6   4       37.88       36.05      3.65 o 
   4   6   4      374.21      369.72      7.23 o 
   6   6   4      729.81      686.79     11.12 o 
   8   6   4        7.51       14.19      5.60 o 
  10   6   4       45.15       90.18     28.87 o 
  -9   7   4      466.28      354.85     28.96 o 
  -7   7   4      232.35      204.04      6.39 o 
  -5   7   4      284.74      295.85      7.52 o 
  -3   7   4      118.65      116.00      4.90 o 
  -1   7   4       67.41       72.11      3.76 o 
   1   7   4      206.82      202.87      7.20 o 
   3   7   4      138.05      140.45      7.57 o 
   5   7   4       20.59       32.47      4.28 o 
   7   7   4        0.78       14.97      5.17 o 
   9   7   4        1.20        1.84     11.81 o 
  -8   8   4       11.40       31.97      9.99 o 
  -6   8   4        0.22        5.78      5.93 o 
  -4   8   4      107.27      115.57      6.77 o 
  -2   8   4       14.37       14.54      3.90 o 
   0   8   4       32.24       30.81      3.91 o 
   2   8   4        0.96        2.87      4.73 o 
   4   8   4      176.00      159.25      9.13 o 
   6   8   4        6.04       18.79      6.10 o 
  -3   9   4       15.19       11.32      7.08 o 
  -1   9   4       46.79       50.18      4.99 o 
   1   9   4        7.29        3.25      4.92 o 
   3   9   4      253.59      260.26     17.81 o 
 -15   1   5        6.33       -2.29      6.08 o 
 -13   1   5      388.80      389.52     12.08 o 
 -11   1   5       46.35       63.85      5.17 o 
  -9   1   5     2101.02     2072.13     20.67 o 
  -7   1   5     1996.34     2120.03     18.46 o 
  -5   1   5      413.95      388.88      4.06 o 
  -3   1   5       29.59       42.89      1.10 o 
  -1   1   5     1487.10     1437.92     10.74 o 
   1   1   5     3992.75     3975.72     29.81 o 
   3   1   5       57.63       59.26      1.38 o 
   5   1   5      539.18      494.82      4.74 o 
   7   1   5      557.46      606.26      7.69 o 
   9   1   5       32.34       29.16      3.64 o 
  11   1   5      261.89      254.55      8.97 o 
  13   1   5       14.43       20.49      5.77 o 
 -14   2   5        0.64       -1.64     13.56 o 
 -12   2   5      299.90      283.53      9.75 o 
 -10   2   5       34.61       34.09      3.84 o 
  -8   2   5      554.63      621.97      7.74 o 
  -6   2   5       50.37       50.60      1.77 o 
  -4   2   5     3906.02     3981.24     28.46 o 
  -2   2   5      806.99      794.90      7.48 o 
   0   2   5     1601.51     1432.11     12.02 o 
   2   2   5     2505.75     2775.21     20.82 o 
   4   2   5      743.14      865.74      7.01 o 
   6   2   5      572.42      612.16      5.88 o 
   8   2   5        9.78       15.09      3.27 o 
  10   2   5      654.16      598.47     11.51 o 
  12   2   5       84.87       71.89      6.21 o 
  14   2   5       56.48       70.44      8.15 o 
 -13   3   5       68.53       56.52      8.20 o 
 -11   3   5        0.07        7.68      5.07 o 
  -9   3   5       12.23       12.85      3.13 o 
  -7   3   5      174.30      186.66      3.48 o 
  -5   3   5      591.42      686.43      6.53 o 
  -3   3   5     1301.12     1384.82     12.40 o 
  -1   3   5      545.12      520.04      5.93 o 
   1   3   5      243.94      260.42      3.33 o 
   3   3   5       22.00       12.01      1.91 o 
   5   3   5      520.67      489.37      6.01 o 
   7   3   5      409.72      401.46      6.43 o 
   9   3   5        0.03        3.74      4.23 o 
  11   3   5      108.39      108.52     12.80 o 
  13   3   5        0.05       10.16      7.76 o 
 -12   4   5        2.27        4.15      6.50 o 
 -10   4   5      248.99      222.41      9.60 o 
  -8   4   5      806.01      749.62      9.94 o 
  -6   4   5      386.94      399.40      6.00 o 
  -4   4   5      400.84      380.73      5.31 o 
  -2   4   5      778.07      699.29      6.49 o 
   0   4   5        0.34        0.05      1.39 o 
   2   4   5      148.78      155.06      2.99 o 
   4   4   5      364.55      346.12      4.95 o 
   6   4   5      992.19     1009.28     11.13 o 
   8   4   5      640.91      616.87     14.25 o 
  10   4   5        1.04       14.51      4.81 o 
  12   4   5        0.12        1.90      6.41 o 
 -11   5   5      105.19      102.95     10.04 o 
  -9   5   5      218.14      210.32      6.39 o 
  -7   5   5      180.02      194.37      6.50 o 
  -5   5   5      277.53      290.74      5.60 o 
  -3   5   5      335.84      321.00      5.92 o 
  -1   5   5     1199.17     1164.66     12.54 o 
   1   5   5      613.11      583.54      6.41 o 
   3   5   5     2168.42     2131.31     19.30 o 
   5   5   5      152.08      142.76      4.17 o 
   7   5   5      117.53      113.00      4.67 o 
   9   5   5       63.99       67.61      6.87 o 
  11   5   5        1.78       12.11      7.95 o 
 -10   6   5       41.16       24.61      6.83 o 
  -8   6   5      406.95      432.36     11.70 o 
  -6   6   5      608.97      587.57      9.58 o 
  -4   6   5        8.94        6.90      3.12 o 
  -2   6   5       82.06       77.60      3.54 o 
   0   6   5      113.52      129.80      3.96 o 
   2   6   5      102.21      108.50      4.22 o 
   4   6   5      563.04      582.04      9.87 o 
   6   6   5      465.58      449.54      8.55 o 
   8   6   5       42.73       36.94      6.53 o 
  10   6   5        0.06        4.73     14.43 o 
  -9   7   5        2.57        6.86      7.10 o 
  -7   7   5        4.73       14.77      4.03 o 
  -5   7   5       14.88       14.92      3.61 o 
  -3   7   5      176.93      182.03      6.45 o 
  -1   7   5        0.18       -1.61      2.98 o 
   1   7   5      408.14      374.23      7.00 o 
   3   7   5       27.07       40.22      4.61 o 
   5   7   5      257.16      273.69      7.75 o 
   7   7   5        9.81       11.65      4.96 o 
   9   7   5       42.26       73.00     29.30 o 
  -8   8   5        0.49        2.64      8.38 o 
  -6   8   5        0.28       -7.84      5.96 o 
  -4   8   5      418.48      439.38     11.50 o 
  -2   8   5      110.40      105.66      4.82 o 
   0   8   5      135.03      134.33      4.79 o 
   2   8   5       23.89       27.51      4.20 o 
   4   8   5      284.36      290.76      9.64 o 
   6   8   5       26.99       30.49      4.91 o 
  -3   9   5       48.71       43.03      7.01 o 
  -1   9   5      200.74      197.89     13.33 o 
   1   9   5       83.24       76.76      6.03 o 
   3   9   5       45.88       56.62      9.97 o 
 -14   0   6      337.24      328.89     23.62 o 
 -12   0   6      839.04      863.07     18.54 o 
 -10   0   6       15.31       13.79      5.52 o 
  -8   0   6      956.91      939.28     13.92 o 
  -6   0   6      137.38      162.84      4.11 o 
  -4   0   6      552.08      522.44      6.18 o 
  -2   0   6        2.23       -1.75      1.17 o 
   0   0   6     6202.65     6134.44     53.86 o 
   2   0   6     1074.81     1095.63     11.28 o 
   4   0   6     5476.47     5760.37     56.85 o 
   6   0   6     4160.40     4410.05     46.35 o 
   8   0   6      152.52      155.53      6.02 o 
  10   0   6      126.92      102.80      7.11 o 
  12   0   6     1152.66     1164.87     28.37 o 
  14   0   6      152.14      145.20     16.62 o 
 -13   1   6        0.98       -6.18      6.20 o 
 -11   1   6      388.55      387.70      9.76 o 
  -9   1   6       12.42       12.90      2.94 o 
  -7   1   6      201.99      217.47      4.25 o 
  -5   1   6      374.25      382.71      3.69 o 
  -3   1   6     2639.16     2626.88     18.05 o 
  -1   1   6    13553.27    13935.74     95.79 o 
   1   1   6     3443.33     3785.47     29.45 o 
   3   1   6       54.39       66.77      1.76 o 
   5   1   6        7.24       23.17      1.34 o 
   7   1   6      225.66      192.82      4.68 o 
   9   1   6      127.28      135.78      5.01 o 
  11   1   6      258.90      263.53      8.44 o 
  13   1   6       99.44      104.40      6.92 o 
 -14   2   6        5.27        4.51     14.43 o 
 -12   2   6        0.90       10.21      5.95 o 
 -10   2   6      291.33      288.48      7.23 o 
  -8   2   6      313.09      283.39      6.12 o 
  -6   2   6     1291.75     1351.23     11.38 o 
  -4   2   6        0.08        4.94      1.23 o 
  -2   2   6      745.87      667.25      6.14 o 
   0   2   6        1.09        1.53      1.06 o 
   2   2   6     1960.64     2012.09     15.77 o 
   4   2   6     3404.65     3592.86     25.75 o 
   6   2   6     1093.17     1136.73     10.39 o 
   8   2   6       73.22       92.72      4.41 o 
  10   2   6      914.51      886.47     14.67 o 
  12   2   6       31.91       36.98      5.84 o 
  14   2   6      124.30      130.17      8.93 o 
 -13   3   6      106.53      101.22      9.03 o 
 -11   3   6      894.97      851.06     17.38 o 
  -9   3   6      224.86      204.42      5.88 o 
  -7   3   6      655.97      647.07      6.67 o 
  -5   3   6     1492.53     1437.70     10.79 o 
  -3   3   6       14.90       13.98      1.33 o 
  -1   3   6      436.99      426.91      5.31 o 
   1   3   6      588.93      591.51      5.58 o 
   3   3   6     2136.48     2181.37     17.24 o 
   5   3   6       25.25       17.20      1.64 o 
   7   3   6      209.94      174.54      5.04 o 
   9   3   6      652.93      633.61     11.93 o 
  11   3   6       37.41       33.94      5.98 o 
  13   3   6        0.08        2.53      6.64 o 
 -12   4   6        1.11       -1.70      7.20 o 
 -10   4   6       26.99       33.89      4.65 o 
  -8   4   6      212.40      213.26      6.17 o 
  -6   4   6      287.73      293.54      5.24 o 
  -4   4   6     1665.81     1611.35     15.46 o 
  -2   4   6      200.34      197.54      2.98 o 
   0   4   6      124.24      127.23      2.76 o 
   2   4   6      289.28      283.85      3.54 o 
   4   4   6      925.99     1003.47     10.74 o 
   6   4   6        5.95       10.37      2.80 o 
   8   4   6      819.80      786.64     13.38 o 
  10   4   6      241.80      222.65      9.05 o 
  12   4   6       83.05       90.73     13.96 o 
 -11   5   6      271.33      240.19     11.93 o 
  -9   5   6      205.59      198.94      6.42 o 
  -7   5   6      173.91      178.89      5.09 o 
  -5   5   6       52.50       55.88      3.54 o 
  -3   5   6        0.42        1.90      2.57 o 
  -1   5   6       15.25       12.28      2.34 o 
   1   5   6      958.72      922.76     10.48 o 
   3   5   6       93.66       97.82      3.67 o 
   5   5   6      296.32      286.30      6.24 o 
   7   5   6      232.46      230.40      6.75 o 
   9   5   6       14.88        6.77      5.87 o 
  11   5   6        0.00       -0.85     14.44 o 
 -10   6   6       54.50       66.10      7.82 o 
  -8   6   6        0.58        7.17      5.15 o 
  -6   6   6        0.04        4.64      3.50 o 
  -4   6   6      185.11      186.27      5.59 o 
  -2   6   6        1.95       -0.32      2.58 o 
   0   6   6       14.34       11.68      2.64 o 
   2   6   6      117.30      100.46      4.55 o 
   4   6   6        1.22        0.95      3.49 o 
   6   6   6      346.64      355.44      9.35 o 
   8   6   6        0.43       -3.63      6.36 o 
  10   6   6        4.01        5.69      9.67 o 
  -9   7   6      240.71      226.39      9.51 o 
  -7   7   6      366.11      401.02     15.74 o 
  -5   7   6        1.88        2.51      3.60 o 
  -3   7   6      458.71      457.39      9.48 o 
  -1   7   6       32.75       37.54      3.41 o 
   1   7   6      725.30      769.09     10.36 o 
   3   7   6      238.40      239.08      9.76 o 
   5   7   6       24.64       45.32      4.86 o 
   7   7   6        0.04        4.39      5.48 o 
   9   7   6       30.82       37.23      9.84 o 
  -6   8   6      135.11      143.05      8.64 o 
  -4   8   6      238.93      255.93      8.63 o 
  -2   8   6       94.92       94.89      4.23 o 
   0   8   6      127.86      124.98      4.67 o 
   2   8   6       88.12       96.25      4.65 o 
   4   8   6       34.23       46.81      5.49 o 
   6   8   6       29.09       36.85      4.96 o 
  -3   9   6        0.03       -1.29      4.98 o 
  -1   9   6        2.65        7.36      4.85 o 
   1   9   6        8.76        7.96      5.17 o 
   3   9   6      134.82      142.80      9.18 o 
 -13   1   7      135.52      143.57     10.34 o 
 -11   1   7      172.19      174.56      8.01 o 
  -9   1   7      537.23      533.05      8.82 o 
  -7   1   7       10.86        7.24      1.62 o 
  -5   1   7      520.93      570.46      4.93 o 
  -3   1   7      690.09      750.65      5.78 o 
  -1   1   7       23.16       35.18      1.07 o 
   1   1   7       69.23       62.94      1.45 o 
   3   1   7     1449.38     1599.71     11.88 o 
   5   1   7      160.22      152.30      3.03 o 
   7   1   7        7.27        6.01      2.70 o 
   9   1   7       91.24       83.78      4.38 o 
  11   1   7      289.80      276.95     10.09 o 
  13   1   7      153.86      159.20      7.61 o 
 -14   2   7      230.61      231.12     12.58 o 
 -12   2   7      170.37      151.45     13.64 o 
 -10   2   7      671.92      654.38     10.37 o 
  -8   2   7      608.39      625.26      7.73 o 
  -6   2   7      590.63      592.81      6.00 o 
  -4   2   7     1326.26     1258.45      9.89 o 
  -2   2   7     1249.42     1201.55      9.43 o 
   0   2   7      583.47      661.61      5.87 o 
   2   2   7      555.56      629.20      5.12 o 
   4   2   7      937.37     1066.78      8.17 o 
   6   2   7       40.85       39.88      2.34 o 
   8   2   7     1114.54     1038.97     12.99 o 
  10   2   7        2.46        4.91      4.53 o 
  12   2   7      256.03      245.96     10.89 o 
 -13   3   7       14.41       15.75      6.80 o 
 -11   3   7        9.36       21.10      5.51 o 
  -9   3   7       93.65      112.51      4.51 o 
  -7   3   7      156.55      170.70      3.71 o 
  -5   3   7      340.34      296.52      3.63 o 
  -3   3   7     1703.00     1721.00     14.48 o 
  -1   3   7      125.26      151.53      3.29 o 
   1   3   7     3166.03     3494.05     26.70 o 
   3   3   7      224.76      244.67      3.64 o 
   5   3   7       46.35       38.03      2.04 o 
   7   3   7      430.29      456.18      8.74 o 
   9   3   7     1142.09     1101.87     17.22 o 
  11   3   7        2.79        3.28      6.82 o 
  13   3   7       65.37       86.84      8.15 o 
 -12   4   7       27.90       19.24      6.31 o 
 -10   4   7       73.91       86.30      5.33 o 
  -8   4   7      130.97      130.89      4.58 o 
  -6   4   7       61.47       60.05      3.36 o 
  -4   4   7      208.65      210.43      3.85 o 
  -2   4   7        1.29        4.11      1.82 o 
   0   4   7      271.11      283.54      4.55 o 
   2   4   7     2271.07     2355.05     19.38 o 
   4   4   7      156.52      169.58      3.84 o 
   6   4   7       31.01       26.65      3.42 o 
   8   4   7      215.55      212.60      7.52 o 
  10   4   7       86.91       98.57      6.08 o 
  12   4   7        0.02       23.00      6.54 o 
 -11   5   7        4.07       13.34      7.89 o 
  -9   5   7       65.20       58.92      5.32 o 
  -7   5   7      145.09      172.18      6.94 o 
  -5   5   7       18.46       16.02      3.35 o 
  -3   5   7      162.15      169.87      4.04 o 
  -1   5   7      207.14      191.96      4.68 o 
   1   5   7        0.73        2.88      2.44 o 
   3   5   7      644.47      665.40      8.46 o 
   5   5   7      111.47      111.60      4.60 o 
   7   5   7      936.47      864.96     18.01 o 
   9   5   7      125.14      140.13     13.44 o 
  11   5   7        4.75       15.78     14.03 o 
 -10   6   7       22.29       19.05      7.26 o 
  -8   6   7      107.02       98.43      6.70 o 
  -6   6   7      854.85      850.60     12.03 o 
  -4   6   7       12.00        4.98      3.38 o 
  -2   6   7      302.03      297.34      6.05 o 
   0   6   7        1.14        0.20      2.76 o 
   2   6   7      341.19      338.69      6.38 o 
   4   6   7       34.21       39.89      5.08 o 
   6   6   7      476.37      464.47      9.41 o 
   8   6   7       44.83       42.79      8.95 o 
  10   6   7        5.30       14.08     18.37 o 
  -9   7   7       30.42       52.02      9.22 o 
  -7   7   7      151.68      151.69      6.31 o 
  -5   7   7       29.67       37.85      4.06 o 
  -3   7   7      243.26      242.26      6.36 o 
  -1   7   7      699.40      689.24     10.22 o 
   1   7   7      153.48      169.05      5.18 o 
   3   7   7       22.29       27.68      4.73 o 
   5   7   7      749.00      763.68     12.27 o 
   7   7   7        1.32        0.95      4.89 o 
   9   7   7       11.81       33.45     10.19 o 
  -6   8   7        2.74       -1.15      5.36 o 
  -4   8   7      115.15      108.47      6.59 o 
  -2   8   7       20.22       22.19      3.56 o 
   0   8   7       28.52       31.00      3.90 o 
   2   8   7       46.18       62.03      4.94 o 
   4   8   7      271.53      224.87      9.23 o 
   6   8   7       74.55       77.34      6.28 o 
  -3   9   7       36.27       49.82      7.08 o 
  -1   9   7      519.13      493.67     16.89 o 
   1   9   7      257.35      240.16     14.88 o 
 -14   0   8      169.35      130.33     15.74 o 
 -12   0   8      704.41      704.41     21.09 o 
 -10   0   8      158.36      177.40      7.88 o 
  -8   0   8     1319.86     1282.64     20.72 o 
  -6   0   8      149.98      137.52      4.15 o 
  -4   0   8      810.28      939.41      9.15 o 
  -2   0   8     2014.14     1998.61     17.50 o 
   0   0   8       13.78       12.27      2.15 o 
   2   0   8     2635.06     2675.78     27.94 o 
   4   0   8       11.34        4.10      1.85 o 
   6   0   8      865.15      956.58     12.74 o 
   8   0   8     1186.06     1147.73     22.98 o 
  10   0   8     1006.57      954.40     35.48 o 
  12   0   8       68.02       80.73      9.84 o 
  14   0   8       23.05       29.74     10.46 o 
 -13   1   8      106.54      121.40     15.92 o 
 -11   1   8       24.76       26.93      4.22 o 
  -9   1   8       88.31       96.18      4.22 o 
  -7   1   8       24.71       23.26      2.14 o 
  -5   1   8       61.40       55.50      1.69 o 
  -3   1   8     3792.13     3865.86     23.87 o 
  -1   1   8     4300.12     4622.51     30.55 o 
   1   1   8     4004.56     4170.57     28.91 o 
   3   1   8      689.66      825.17      6.68 o 
   5   1   8      117.71      126.15      2.57 o 
   7   1   8      345.32      362.73      5.79 o 
   9   1   8       31.16       29.46      3.74 o 
  11   1   8      268.94      292.58      8.78 o 
  13   1   8        8.66       12.02      7.83 o 
 -14   2   8       42.01       52.12     10.06 o 
 -12   2   8       55.73       68.73      5.91 o 
 -10   2   8       44.10       59.26      3.89 o 
  -8   2   8       17.56       26.87      2.79 o 
  -6   2   8      199.64      190.41      3.51 o 
  -4   2   8       34.51       44.70      1.61 o 
  -2   2   8      553.35      639.70      5.34 o 
   0   2   8      292.22      293.17      3.15 o 
   2   2   8      924.94     1130.45      8.79 o 
   4   2   8      245.47      222.89      3.12 o 
   6   2   8       67.53       52.47      2.70 o 
   8   2   8       38.04       26.37      3.44 o 
  10   2   8      185.48      180.11      7.51 o 
  12   2   8      195.27      205.95      9.76 o 
 -13   3   8      143.66      152.65      7.90 o 
 -11   3   8      106.94      104.39      6.88 o 
  -9   3   8        3.91        6.42      3.27 o 
  -7   3   8       29.85       30.95      2.65 o 
  -5   3   8        3.39        2.65      1.68 o 
  -3   3   8      289.74      265.16      3.55 o 
  -1   3   8     4651.89     4837.36     35.73 o 
   1   3   8      223.52      246.33      3.23 o 
   3   3   8     1112.29     1163.53     10.51 o 
   5   3   8       25.11       27.43      2.53 o 
   7   3   8      168.51      168.42      6.52 o 
   9   3   8      223.19      229.38      8.52 o 
  11   3   8      154.97      150.28     15.22 o 
  13   3   8       50.49       61.45      7.97 o 
 -12   4   8        0.23        0.30      5.91 o 
 -10   4   8       94.48       95.72      4.79 o 
  -8   4   8      265.06      239.76      5.95 o 
  -6   4   8        0.31        1.85      2.02 o 
  -4   4   8       56.66       59.67      2.39 o 
  -2   4   8        1.66        2.81      2.05 o 
   0   4   8        0.94        5.44      1.63 o 
   2   4   8        0.49        2.04      1.96 o 
   4   4   8      102.78      105.67      3.52 o 
   6   4   8     1400.78     1360.49     15.41 o 
   8   4   8       10.22       11.71      4.30 o 
  10   4   8      109.89      102.88      6.04 o 
  12   4   8      100.33      126.12      8.24 o 
 -11   5   8       19.33       23.76      5.24 o 
  -9   5   8      149.75      166.78     12.22 o 
  -7   5   8      252.28      230.00      6.53 o 
  -5   5   8      681.55      699.34      8.94 o 
  -3   5   8       14.36       17.90      2.34 o 
  -1   5   8      801.74      863.33     10.66 o 
   1   5   8      761.32      791.72     10.05 o 
   3   5   8        1.57       -0.81      2.34 o 
   5   5   8      354.15      366.91      6.87 o 
   7   5   8      121.15      146.26      8.13 o 
   9   5   8        2.67        4.81      5.18 o 
  11   5   8       70.03       79.38      9.28 o 
 -10   6   8        0.68        0.36      9.85 o 
  -8   6   8      181.26      224.33      8.94 o 
  -6   6   8      283.29      268.35      7.33 o 
  -4   6   8      332.10      328.90      6.33 o 
  -2   6   8       43.81       38.50      3.26 o 
   0   6   8       96.66      101.12      3.81 o 
   2   6   8      229.53      231.64      5.98 o 
   4   6   8      889.07      880.37     11.76 o 
   6   6   8       20.42       27.32      5.09 o 
   8   6   8      113.64      164.93     27.55 o 
  10   6   8       11.26       24.03     10.46 o 
  -9   7   8      111.62      100.11      7.61 o 
  -7   7   8       36.82       36.19      4.96 o 
  -5   7   8        0.16        2.08      3.67 o 
  -3   7   8       35.16       31.17      3.16 o 
  -1   7   8        2.78        6.83      3.38 o 
   1   7   8       68.76       59.30      3.99 o 
   3   7   8      367.99      376.76      9.19 o 
   5   7   8      155.89      177.00      7.56 o 
   7   7   8       22.72       38.11      7.27 o 
  -6   8   8        3.28        2.83      5.52 o 
  -4   8   8      446.90      449.38     14.80 o 
  -2   8   8       65.08       69.33      4.84 o 
   0   8   8        0.21        3.64      4.42 o 
   2   8   8      211.18      222.65      9.58 o 
   4   8   8        6.32        3.33      6.17 o 
   6   8   8       37.63       48.45      6.26 o 
  -1   9   8        9.51       15.26      5.76 o 
   1   9   8       11.90        7.15      5.24 o 
 -13   1   9       29.42       32.44      6.55 o 
 -11   1   9      129.61      132.08      5.53 o 
  -9   1   9      138.28      154.08      5.32 o 
  -7   1   9        0.89        2.34      2.06 o 
  -5   1   9     2224.78     2293.60     16.40 o 
  -3   1   9      836.71      815.81      5.85 o 
  -1   1   9      178.20      173.08      2.25 o 
   1   1   9     2900.81     3234.86     22.69 o 
   3   1   9        0.60        3.43      1.26 o 
   5   1   9     3139.39     3430.14     24.46 o 
   7   1   9       63.98       70.34      3.11 o 
   9   1   9      622.02      600.92      9.95 o 
  11   1   9        8.35        0.70      4.40 o 
  13   1   9        3.00        2.91      5.59 o 
 -14   2   9       85.82       67.87      9.62 o 
 -12   2   9      124.56      138.50      7.09 o 
 -10   2   9      433.70      428.43      8.23 o 
  -8   2   9      231.13      235.61      5.17 o 
  -6   2   9       75.08       78.91      2.44 o 
  -4   2   9       71.65       92.96      1.94 o 
  -2   2   9       49.95       69.14      1.73 o 
   0   2   9       49.85       50.84      1.54 o 
   2   2   9      452.14      487.14      4.56 o 
   4   2   9     1464.68     1583.14     12.13 o 
   6   2   9      398.47      384.37      6.17 o 
   8   2   9     1006.40      954.95     12.03 o 
  10   2   9       23.59       25.28      4.75 o 
  12   2   9       47.17       47.60      7.16 o 
 -13   3   9       71.53       62.15      6.70 o 
 -11   3   9       34.10       32.98      5.72 o 
  -9   3   9       29.29       25.00      3.38 o 
  -7   3   9       73.13       72.96      3.53 o 
  -5   3   9      608.62      601.18      6.39 o 
  -3   3   9      166.71      200.34      3.06 o 
  -1   3   9      127.34      140.62      2.51 o 
   1   3   9      440.59      438.52      4.38 o 
   3   3   9      679.38      672.08      6.68 o 
   5   3   9        1.51        3.46      2.30 o 
   7   3   9      104.53      110.22      4.63 o 
   9   3   9      133.71      143.34      6.47 o 
  11   3   9       28.49       24.17      6.41 o 
 -12   4   9        1.73        1.80      6.15 o 
 -10   4   9      189.34      177.08      6.08 o 
  -8   4   9      569.14      583.91      8.97 o 
  -6   4   9      646.69      555.62      6.97 o 
  -4   4   9       67.55       77.25      2.65 o 
  -2   4   9       15.75       18.93      2.33 o 
   0   4   9      227.36      253.96      4.15 o 
   2   4   9      810.67      819.45      8.41 o 
   4   4   9      773.96      780.76      9.40 o 
   6   4   9      386.63      321.89      6.47 o 
   8   4   9        2.26        2.90      3.40 o 
  10   4   9        3.16        4.57      5.00 o 
  12   4   9        3.57       29.42      7.03 o 
 -11   5   9       20.62       28.41      6.56 o 
  -9   5   9      279.69      255.39      7.59 o 
  -7   5   9        1.85        2.04      2.85 o 
  -5   5   9       33.77       31.88      2.67 o 
  -3   5   9     1174.67     1136.66     11.73 o 
  -1   5   9      193.02      198.57      5.06 o 
   1   5   9      137.51      144.07      4.05 o 
   3   5   9       25.39       27.35      2.75 o 
   5   5   9      398.40      380.58      7.01 o 
   7   5   9      425.73      396.87     10.45 o 
   9   5   9      228.68      260.51     12.17 o 
  11   5   9      145.29      168.35      7.65 o 
 -10   6   9        1.00       -2.44      6.09 o 
  -8   6   9        5.39        6.87      5.63 o 
  -6   6   9      501.83      459.74      7.62 o 
  -4   6   9       78.30       82.65      3.35 o 
  -2   6   9       25.05       27.36      3.19 o 
   0   6   9       88.45       86.83      4.17 o 
   2   6   9       94.35       94.12      5.27 o 
   4   6   9      153.38      156.22      5.08 o 
   6   6   9       81.55       83.79      5.81 o 
   8   6   9       11.41       26.68     11.81 o 
  10   6   9       13.39       32.29     11.08 o 
  -9   7   9       22.83       21.80      6.55 o 
  -7   7   9      174.91      188.32      8.66 o 
  -5   7   9       92.85      109.03      4.27 o 
  -3   7   9      372.91      364.97      6.87 o 
  -1   7   9       77.87       73.83      4.19 o 
   1   7   9        7.45        6.16      3.44 o 
   3   7   9        7.18        7.44      4.76 o 
   5   7   9       29.00       27.82      4.71 o 
   7   7   9        5.64        4.05      8.33 o 
  -6   8   9       28.33       38.79      6.21 o 
  -4   8   9       92.43      101.73      8.65 o 
  -2   8   9       44.98       56.18      4.74 o 
   0   8   9       12.03       11.53      4.97 o 
   2   8   9       69.35       77.28      5.52 o 
   4   8   9       58.44       69.76      6.06 o 
   6   8   9       10.85       11.96      5.86 o 
 -14   0  10      201.62      243.17     19.24 o 
 -12   0  10      592.86      627.81     17.19 o 
 -10   0  10      463.86      520.02     12.01 o 
  -8   0  10      107.39      105.38      5.36 o 
  -6   0  10      152.64      185.56      4.27 o 
  -4   0  10      647.83      652.73      7.36 o 
  -2   0  10     2079.46     2079.57     18.39 o 
   0   0  10      100.33      101.52      2.95 o 
   2   0  10     6182.59     7014.33     67.53 o 
   4   0  10     1301.39     1389.97     15.07 o 
   6   0  10     1130.80     1030.86     16.88 o 
   8   0  10       59.12       59.00      5.02 o 
  10   0  10      676.40      624.49     14.36 o 
  12   0  10       21.08       47.14      8.64 o 
 -13   1  10       29.31       34.79      8.09 o 
 -11   1  10      153.38      149.27     10.47 o 
  -9   1  10       31.35       35.86      3.15 o 
  -7   1  10      181.08      198.71      4.15 o 
  -5   1  10     1075.49     1067.84      8.10 o 
  -3   1  10     2382.77     2519.47     16.21 o 
  -1   1  10      250.08      232.19      2.89 o 
   1   1  10     1774.53     1989.28     14.36 o 
   3   1  10      266.56      288.80      3.36 o 
   5   1  10        2.26        7.31      1.71 o 
   7   1  10      137.47      144.33      4.78 o 
   9   1  10        3.27        7.28      3.81 o 
  11   1  10        0.00        1.12      4.53 o 
  13   1  10        5.74       12.31      5.45 o 
 -14   2  10       92.54      105.52     16.16 o 
 -12   2  10       44.58       46.46      6.76 o 
 -10   2  10      142.93      153.73      5.70 o 
  -8   2  10      147.46      133.84      4.05 o 
  -6   2  10       86.59       90.11      2.65 o 
  -4   2  10       10.65        9.64      1.34 o 
  -2   2  10      111.70      117.80      2.22 o 
   0   2  10      128.84      101.25      2.12 o 
   2   2  10     3646.14     4065.81     29.32 o 
   4   2  10       54.85       67.41      2.02 o 
   6   2  10      241.92      238.69      5.98 o 
   8   2  10      198.71      196.52      5.91 o 
  10   2  10        8.37        8.88      5.56 o 
  12   2  10      126.64      126.89      8.49 o 
 -13   3  10        0.70       -2.53      6.00 o 
 -11   3  10      337.68      328.35     10.74 o 
  -9   3  10      165.35      151.02      5.22 o 
  -7   3  10      414.00      419.00      6.45 o 
  -5   3  10       19.00       11.81      1.98 o 
  -3   3  10       58.82       47.66      1.96 o 
  -1   3  10     2855.27     2971.45     23.31 o 
   1   3  10     1164.73     1299.86     10.76 o 
   3   3  10     1135.16     1260.50     12.05 o 
   5   3  10      134.97      150.87      4.16 o 
   7   3  10      172.88      185.68      6.75 o 
   9   3  10       28.20       25.65      4.94 o 
  11   3  10       36.75       62.69     12.30 o 
 -12   4  10        1.15       -6.86      5.91 o 
 -10   4  10      251.50      257.48      7.31 o 
  -8   4  10      621.90      603.62      9.34 o 
  -6   4  10      822.16      799.81      8.81 o 
  -4   4  10      130.37      132.97      3.64 o 
  -2   4  10       60.49       62.06      2.95 o 
   0   4  10      149.75      177.36      3.95 o 
   2   4  10       78.08       52.79      2.67 o 
   4   4  10      182.05      171.51      4.57 o 
   6   4  10      801.36      763.93     11.28 o 
   8   4  10       79.11       90.68      5.57 o 
  10   4  10        8.21        6.62      4.50 o 
  12   4  10       11.18       12.71      6.96 o 
 -11   5  10        1.45       -5.03      4.62 o 
  -9   5  10       50.17       40.04      4.56 o 
  -7   5  10       92.44       93.40      3.83 o 
  -5   5  10       14.55       15.71      2.72 o 
  -3   5  10      137.35      132.98      4.06 o 
  -1   5  10      342.72      352.81      6.52 o 
   1   5  10      837.49      872.05     10.24 o 
   3   5  10        2.33       -1.12      3.15 o 
   5   5  10        8.45       21.51      3.00 o 
   7   5  10       11.22       17.13      4.62 o 
   9   5  10        1.20       16.88      5.65 o 
  11   5  10       35.04       27.29      6.77 o 
 -10   6  10       28.10       27.61      6.83 o 
  -8   6  10        0.01        1.98      5.63 o 
  -6   6  10      534.16      511.81      8.23 o 
  -4   6  10      342.83      335.82      6.05 o 
  -2   6  10      390.47      385.14      7.16 o 
   0   6  10       30.39       30.90      3.40 o 
   2   6  10       31.46       28.59      3.44 o 
   4   6  10      755.99      710.13      9.55 o 
   6   6  10      256.34      255.02      7.39 o 
   8   6  10       69.03       85.92      6.29 o 
  -7   7  10        0.01       -0.51      5.13 o 
  -5   7  10       58.71       61.68      4.06 o 
  -3   7  10      202.68      209.29      5.69 o 
  -1   7  10       66.46       54.09      4.24 o 
   1   7  10       16.87        7.75      3.68 o 
   3   7  10        8.56        5.24      3.63 o 
   5   7  10        9.28       10.99      3.80 o 
   7   7  10       39.23       66.15     27.55 o 
  -6   8  10       44.97       57.30     10.82 o 
  -4   8  10       94.97       76.87      5.27 o 
  -2   8  10       70.57       75.83      5.58 o 
   0   8  10      157.94      181.02      8.39 o 
   2   8  10      366.72      360.07     15.10 o 
   4   8  10       76.82       66.91      5.60 o 
 -13   1  11      394.69      402.82     22.78 o 
 -11   1  11      255.41      236.27      7.36 o 
  -9   1  11      102.18      105.43      4.21 o 
  -7   1  11       72.21       82.59      2.91 o 
  -5   1  11      263.45      317.68      3.72 o 
  -3   1  11     1510.69     1726.21     11.47 o 
  -1   1  11    10216.01    11116.12     72.95 o 
   1   1  11     1012.00     1100.22      8.50 o 
   3   1  11     1257.47     1384.87     11.25 o 
   5   1  11      238.82      211.51      3.72 o 
   7   1  11      263.71      256.27      7.59 o 
   9   1  11       51.31       35.25      4.12 o 
  11   1  11      297.46      292.38      9.14 o 
  13   1  11        9.29       10.80      5.32 o 
 -12   2  11      412.48      439.71     13.69 o 
 -10   2  11      282.31      280.80      8.67 o 
  -8   2  11     1207.12     1204.19     12.79 o 
  -6   2  11       59.52       52.60      2.54 o 
  -4   2  11        1.05        1.36      1.55 o 
  -2   2  11       13.42       31.79      1.54 o 
   0   2  11      146.83      161.91      2.66 o 
   2   2  11        5.23        4.22      1.46 o 
   4   2  11       35.19       38.81      2.02 o 
   6   2  11      182.83      181.40      5.78 o 
   8   2  11       99.19       96.77      4.02 o 
  10   2  11       73.93       73.92      5.91 o 
  12   2  11      110.42      141.65      9.27 o 
 -13   3  11       38.21       41.55      7.44 o 
 -11   3  11      169.99      160.07      7.81 o 
  -9   3  11      400.42      382.38      7.67 o 
  -7   3  11     1142.40     1126.67     12.73 o 
  -5   3  11        0.54       -0.71      2.11 o 
  -3   3  11      345.35      397.41      5.25 o 
  -1   3  11     2008.61     2181.28     18.03 o 
   1   3  11      156.01      155.98      3.42 o 
   3   3  11       72.76       65.02      2.90 o 
   5   3  11       20.59       17.75      2.68 o 
   7   3  11       44.29       40.92      4.37 o 
   9   3  11      310.17      281.53      8.05 o 
  11   3  11       83.47       66.37      7.27 o 
 -12   4  11       23.66       39.35      6.79 o 
 -10   4  11       13.24       17.68      4.12 o 
  -8   4  11      323.98      307.80      6.42 o 
  -6   4  11      276.83      268.86      5.24 o 
  -4   4  11       43.92       51.69      2.84 o 
  -2   4  11        1.84       -0.61      2.35 o 
   0   4  11      130.81      159.02      3.93 o 
   2   4  11        0.76        5.77      2.34 o 
   4   4  11      789.51      835.31     10.41 o 
   6   4  11       69.01       67.65      4.37 o 
   8   4  11       11.05        6.55      4.65 o 
  10   4  11        6.85       14.48     10.10 o 
 -11   5  11        0.06       -7.44      4.96 o 
  -9   5  11      454.30      406.21      9.90 o 
  -7   5  11       12.94        8.83      3.20 o 
  -5   5  11      659.61      688.55      8.66 o 
  -3   5  11       90.97       92.32      3.66 o 
  -1   5  11      125.91      114.10      4.17 o 
   1   5  11      405.90      361.99      6.15 o 
   3   5  11      333.40      321.40      6.41 o 
   5   5  11        8.61        4.52      3.66 o 
   7   5  11        3.37        7.60      4.68 o 
   9   5  11       63.95       58.21      6.90 o 
 -10   6  11      138.45      164.61      7.28 o 
  -8   6  11        0.06       -6.04      5.54 o 
  -6   6  11       13.50       12.96      3.11 o 
  -4   6  11        9.91        7.51      2.89 o 
  -2   6  11       21.72       16.90      3.26 o 
   0   6  11       87.91       85.60      4.13 o 
   2   6  11      250.70      268.35      5.96 o 
   4   6  11      107.34      104.31      4.44 o 
   6   6  11       84.34      109.23      5.08 o 
   8   6  11        5.77        9.80      5.51 o 
  -7   7  11       20.13        9.17      4.20 o 
  -5   7  11        3.81        4.79      3.65 o 
  -3   7  11       58.39       67.30      4.05 o 
  -1   7  11        1.74        0.15      3.44 o 
   1   7  11      214.72      213.21      9.02 o 
   3   7  11      171.44      193.46      6.74 o 
   5   7  11       88.68       96.90      6.98 o 
   7   7  11        0.58        2.91      9.14 o 
  -4   8  11        2.49       -2.68      5.35 o 
  -2   8  11        8.96        4.68      4.84 o 
   0   8  11      207.48      217.28     11.07 o 
   2   8  11        0.07       -1.47      4.94 o 
   4   8  11       22.71       25.85      5.39 o 
 -12   0  12        9.01        2.17      6.93 o 
 -10   0  12      220.47      213.94      8.48 o 
  -8   0  12      121.12      123.57      5.55 o 
  -6   0  12     1072.86     1204.21     14.23 o 
  -4   0  12     4244.17     4384.93     40.64 o 
  -2   0  12      570.92      557.78      6.63 o 
   0   0  12     4048.24     4363.54     42.46 o 
   2   0  12     2202.26     1977.06     20.23 o 
   4   0  12        0.21        2.50      2.48 o 
   6   0  12      281.62      274.54     10.19 o 
   8   0  12      374.79      402.82     18.81 o 
  10   0  12      349.78      301.24     13.48 o 
  12   0  12      117.26      112.20      9.43 o 
 -13   1  12        3.75        6.44      6.25 o 
 -11   1  12       90.91       95.34      5.87 o 
  -9   1  12      161.13      165.77      4.85 o 
  -7   1  12       72.26       67.74      2.77 o 
  -5   1  12      352.66      358.58      4.46 o 
  -3   1  12      476.70      511.98      4.32 o 
  -1   1  12      214.81      210.82      2.79 o 
   1   1  12      371.56      373.41      3.85 o 
   3   1  12      105.05      108.98      2.54 o 
   5   1  12       96.86       94.93      3.21 o 
   7   1  12        9.40       10.50      2.71 o 
   9   1  12       79.25       81.97      5.89 o 
  11   1  12       47.58       60.98      5.48 o 
 -12   2  12       42.46       50.15      7.27 o 
 -10   2  12        2.60        0.67      4.57 o 
  -8   2  12        0.63        8.52      3.06 o 
  -6   2  12       77.25       84.58      2.92 o 
  -4   2  12     2352.83     2404.89     17.83 o 
  -2   2  12        1.22        2.09      1.42 o 
   0   2  12        0.01        4.18      1.42 o 
   2   2  12      189.21      220.16      3.72 o 
   4   2  12       21.55       20.98      2.07 o 
   6   2  12       79.44       84.19      3.58 o 
   8   2  12        2.31        3.79      3.69 o 
  10   2  12        2.79       -2.70      5.96 o 
  12   2  12      293.42      317.95     13.11 o 
 -13   3  12        5.19       15.22     10.64 o 
 -11   3  12      370.78      356.37     11.07 o 
  -9   3  12      101.86       86.33      4.70 o 
  -7   3  12       23.28       28.67      3.12 o 
  -5   3  12      570.19      541.62      6.72 o 
  -3   3  12      144.84      167.43      3.71 o 
  -1   3  12      166.31      158.98      4.32 o 
   1   3  12      160.38      180.90      3.82 o 
   3   3  12        0.94        4.98      2.31 o 
   5   3  12      421.90      447.82      7.77 o 
   7   3  12        2.80       -0.15      3.90 o 
   9   3  12        0.58        3.11      5.31 o 
  11   3  12       45.80       51.47      6.20 o 
 -12   4  12       19.62       16.79      6.79 o 
 -10   4  12      158.76      162.77      7.25 o 
  -8   4  12        0.88       -0.17      3.21 o 
  -6   4  12       23.46       18.74      2.72 o 
  -4   4  12        7.92        7.09      2.59 o 
  -2   4  12      102.49       83.61      3.29 o 
   0   4  12      147.76      161.03      4.07 o 
   2   4  12      123.87      108.84      3.53 o 
   4   4  12       28.34       26.14      3.73 o 
   6   4  12      119.38      113.27      5.47 o 
   8   4  12       28.33       33.75      4.99 o 
  10   4  12       26.60       36.18      6.07 o 
 -11   5  12        0.02       -3.67      5.03 o 
  -9   5  12        0.66        3.21      5.91 o 
  -7   5  12       73.23       67.73      4.11 o 
  -5   5  12      191.55      173.86      4.62 o 
  -3   5  12      154.09      143.11      4.56 o 
  -1   5  12      123.46      123.18      4.03 o 
   1   5  12      319.87      333.68      6.19 o 
   3   5  12      126.51      127.20      4.58 o 
   5   5  12       11.95       17.55      4.59 o 
   7   5  12       96.00       82.06      7.15 o 
   9   5  12        2.91       20.95      9.91 o 
  -8   6  12       25.08       32.20      7.82 o 
  -6   6  12        7.12       -0.42      3.10 o 
  -4   6  12       62.08       62.14      3.47 o 
  -2   6  12        6.11       -0.32      3.32 o 
   0   6  12        0.95        3.27      3.37 o 
   2   6  12      172.06      166.78      5.13 o 
   4   6  12        9.03        6.08      3.41 o 
   6   6  12      225.03      221.38      9.45 o 
   8   6  12       10.15       17.47      8.45 o 
  -7   7  12        1.59        6.62      4.63 o 
  -5   7  12        0.37       -5.41      3.61 o 
  -3   7  12      266.61      258.84      6.89 o 
  -1   7  12      332.09      326.06      8.93 o 
   1   7  12        1.15        0.05      3.71 o 
   3   7  12        4.91       14.03      4.35 o 
   5   7  12       41.58       41.27      4.62 o 
  -4   8  12       40.55       35.27      5.06 o 
  -2   8  12        8.03       10.94      5.07 o 
   0   8  12        3.79       12.82      5.16 o 
   2   8  12      190.43      197.66      9.71 o 
 -13   1  13      403.33      368.97     12.12 o 
 -11   1  13      510.73      537.74     10.31 o 
  -9   1  13      130.76      137.79      4.45 o 
  -7   1  13       45.54       45.55      2.57 o 
  -5   1  13      941.68      967.76      7.97 o 
  -3   1  13     1499.90     1569.59     10.67 o 
  -1   1  13      335.08      268.49      3.28 o 
   1   1  13       47.92       74.10      2.08 o 
   3   1  13      100.24      101.42      2.65 o 
   5   1  13      104.90      110.78      4.01 o 
   7   1  13      748.82      667.33     13.81 o 
   9   1  13      995.40      980.30     11.58 o 
  11   1  13        1.07        8.56      5.44 o 
 -12   2  13       27.92       20.07      6.76 o 
 -10   2  13        0.02        4.17      4.92 o 
  -8   2  13       12.99       10.47      3.42 o 
  -6   2  13       33.23       40.99      2.51 o 
  -4   2  13       86.59       90.25      2.50 o 
  -2   2  13      201.24      198.19      3.20 o 
   0   2  13       41.81       32.52      1.79 o 
   2   2  13      673.66      671.83      7.64 o 
   4   2  13       79.97       72.94      3.04 o 
   6   2  13      139.83      153.68      6.28 o 
   8   2  13        0.01        2.86      4.90 o 
  10   2  13        0.76        7.82      5.47 o 
  12   2  13       44.65       39.05      6.53 o 
 -11   3  13      121.98      127.19      7.56 o 
  -9   3  13        1.33       -2.12      3.77 o 
  -7   3  13      279.12      270.97      6.20 o 
  -5   3  13      215.28      191.62      4.55 o 
  -3   3  13      733.43      747.02      7.92 o 
  -1   3  13      548.76      549.01      6.82 o 
   1   3  13       89.08       88.10      2.86 o 
   3   3  13       26.82       21.97      2.50 o 
   5   3  13       26.63       21.41      3.35 o 
   7   3  13       29.30       31.75      4.66 o 
   9   3  13      149.66      147.57      8.15 o 
  11   3  13        0.00       -1.90      6.85 o 
 -10   4  13       56.02       48.94      4.73 o 
  -8   4  13        9.32        4.08      3.36 o 
  -6   4  13       52.33       59.07      3.60 o 
  -4   4  13       31.41       26.26      2.89 o 
  -2   4  13       29.18       34.67      3.03 o 
   0   4  13      354.68      353.80      5.69 o 
   2   4  13        3.89       14.05      2.76 o 
   4   4  13      140.56      136.62      5.16 o 
   6   4  13       13.53       11.69      3.92 o 
   8   4  13      167.06      184.00      8.19 o 
  10   4  13        1.60       -0.05      5.84 o 
  -9   5  13      168.61      166.63     10.56 o 
  -7   5  13        0.50       -4.01      3.35 o 
  -5   5  13      104.05       85.11      3.73 o 
  -3   5  13      551.73      517.02      8.07 o 
  -1   5  13      716.47      689.99      9.22 o 
   1   5  13       55.67       52.63      3.40 o 
   3   5  13      405.30      386.44      9.55 o 
   5   5  13      103.39       95.98      4.94 o 
   7   5  13       85.84       87.06      6.54 o 
   9   5  13      164.41      229.30     10.68 o 
  -8   6  13       27.09       18.26      4.84 o 
  -6   6  13        0.08       -4.58      3.20 o 
  -4   6  13       52.85       40.58      3.49 o 
  -2   6  13       51.21       44.74      3.79 o 
   0   6  13       69.29       67.50      4.23 o 
   2   6  13      454.26      443.87      7.65 o 
   4   6  13       32.96       32.80      3.66 o 
   6   6  13       52.86       56.23      6.66 o 
   8   6  13       31.94       40.20     11.95 o 
  -7   7  13      110.50      109.78      7.63 o 
  -5   7  13        3.32        0.03      3.89 o 
  -3   7  13       44.67       46.77      5.94 o 
  -1   7  13      249.13      247.50      7.42 o 
   1   7  13       12.71       12.56      4.33 o 
   3   7  13      148.40      148.42      7.15 o 
   5   7  13        0.15        7.32      4.31 o 
  -2   8  13        0.88       -3.90      5.47 o 
   0   8  13       36.84       31.55      5.61 o 
   2   8  13        9.08       -0.53      5.29 o 
 -12   0  14       24.62       13.03      5.30 o 
 -10   0  14      107.84      113.60      6.33 o 
  -8   0  14     1001.88     1064.36     16.83 o 
  -6   0  14      929.27      944.10     12.19 o 
  -4   0  14     1241.13     1231.09     13.64 o 
  -2   0  14      691.65      698.13      8.17 o 
   0   0  14      525.56      537.33      7.20 o 
   2   0  14     1375.95     1321.91     15.85 o 
   4   0  14       18.25       26.93      3.48 o 
   6   0  14      933.69      899.75     36.24 o 
   8   0  14       71.64       84.58      6.30 o 
  10   0  14      954.26      943.04     16.45 o 
  12   0  14        5.08       -2.60      9.22 o 
 -13   1  14       18.79       15.70      6.12 o 
 -11   1  14       26.74       40.68      4.94 o 
  -9   1  14       15.76       18.07      3.33 o 
  -7   1  14      129.30      130.94      4.01 o 
  -5   1  14       40.53       37.48      2.07 o 
  -3   1  14      423.43      412.61      4.09 o 
  -1   1  14       87.40      107.78      2.55 o 
   1   1  14       54.05       53.76      2.01 o 
   3   1  14       97.88      105.38      3.14 o 
   5   1  14       11.79       11.20      2.74 o 
   7   1  14      458.48      419.90     10.95 o 
   9   1  14      115.80      136.52      5.01 o 
  11   1  14       11.68       18.09      5.25 o 
 -12   2  14       14.23       -0.55      6.65 o 
 -10   2  14       30.02       30.38      5.30 o 
  -8   2  14      850.31      818.84     10.51 o 
  -6   2  14      499.72      513.31      6.51 o 
  -4   2  14       89.05      111.86      2.89 o 
  -2   2  14      958.44      992.74      9.19 o 
   0   2  14       36.91       35.72      2.26 o 
   2   2  14      471.83      452.22      6.17 o 
   4   2  14       23.24       24.80      2.77 o 
   6   2  14      120.36      144.60      5.12 o 
   8   2  14      325.86      324.39     11.42 o 
  10   2  14      126.92      129.91      8.58 o 
 -11   3  14       39.37       23.34      5.80 o 
  -9   3  14       24.54       26.89      4.18 o 
  -7   3  14        4.39        4.79      3.11 o 
  -5   3  14      109.63      101.47      3.69 o 
  -3   3  14      307.68      300.60      5.05 o 
  -1   3  14       42.23       57.44      2.96 o 
   1   3  14      690.45      671.71      7.92 o 
   3   3  14      123.41      129.35      3.81 o 
   5   3  14        8.35        3.24      3.45 o 
   7   3  14      294.53      276.02     12.52 o 
   9   3  14       13.49       13.73      6.21 o 
  11   3  14      387.68      406.60     18.38 o 
 -10   4  14       22.82       15.91      4.63 o 
  -8   4  14        4.81        1.25      3.50 o 
  -6   4  14      829.42      782.48     11.02 o 
  -4   4  14      253.04      256.87      5.64 o 
  -2   4  14      188.87      187.86      4.75 o 
   0   4  14      993.96      959.33     10.57 o 
   2   4  14      532.79      484.21      7.56 o 
   4   4  14      118.73      119.51      4.32 o 
   6   4  14      442.26      417.25      9.70 o 
   8   4  14      194.65      207.98      8.85 o 
  10   4  14       21.49       37.07      6.46 o 
  -9   5  14       94.84       98.52      6.86 o 
  -7   5  14        1.65       -1.42      3.57 o 
  -5   5  14       21.40       14.49      3.38 o 
  -3   5  14      347.65      337.46      6.82 o 
  -1   5  14      121.95      135.06      4.51 o 
   1   5  14      102.59      114.34      4.10 o 
   3   5  14      230.47      255.07      7.73 o 
   5   5  14       62.46       84.86      5.20 o 
   7   5  14        4.86       13.22      5.48 o 
   9   5  14       15.07       31.04      6.71 o 
  -8   6  14        0.04        8.14      4.83 o 
  -6   6  14        5.78        5.91      4.33 o 
  -4   6  14      286.79      269.31      7.73 o 
  -2   6  14       39.91       41.00      4.19 o 
   0   6  14      220.13      218.38      6.80 o 
   2   6  14       50.50       48.71      5.45 o 
   4   6  14       99.07       90.94      4.75 o 
   6   6  14       76.84       86.68      6.67 o 
  -5   7  14        7.23       -0.18      4.15 o 
  -3   7  14        5.67        4.26      4.46 o 
  -1   7  14      155.22      126.04      8.65 o 
   1   7  14        0.75       -2.32      4.81 o 
   3   7  14       73.48       79.37      5.15 o 
   5   7  14       83.96      100.68     12.14 o 
 -11   1  15      161.83      196.94      7.44 o 
  -9   1  15        2.80        6.93      3.21 o 
  -7   1  15      633.38      633.92      7.53 o 
  -5   1  15      171.68      185.97      3.93 o 
  -3   1  15        0.39        4.96      1.83 o 
  -1   1  15      636.53      600.39      6.04 o 
   1   1  15      279.38      270.16      4.25 o 
   3   1  15       36.56       40.94      2.65 o 
   5   1  15      426.83      420.85      9.51 o 
   7   1  15     1296.61     1223.64     25.53 o 
   9   1  15      159.82      133.96      5.83 o 
  11   1  15        7.46       11.83      5.87 o 
 -12   2  15       14.97        3.49      6.05 o 
 -10   2  15       12.07       10.29      4.88 o 
  -8   2  15        6.07        7.54      3.26 o 
  -6   2  15      781.22      791.43      8.66 o 
  -4   2  15      171.31      162.75      4.08 o 
  -2   2  15      906.26      883.55      9.09 o 
   0   2  15      989.04      974.53      9.34 o 
   2   2  15        4.93       10.95      2.45 o 
   4   2  15     2293.25     2227.48     38.64 o 
   6   2  15      326.01      320.32     10.59 o 
   8   2  15      397.75      388.15     12.38 o 
  10   2  15        2.09       17.49      6.56 o 
 -11   3  15       48.30       52.86      6.50 o 
  -9   3  15      159.28      160.13      5.89 o 
  -7   3  15        2.87       -3.78      4.01 o 
  -5   3  15      599.61      603.06      8.31 o 
  -3   3  15      633.95      673.28      8.92 o 
  -1   3  15       48.66       42.51      3.04 o 
   1   3  15      435.07      451.85      6.45 o 
   3   3  15      388.10      355.25      6.59 o 
   5   3  15     1789.77     1707.91     34.81 o 
   7   3  15       82.67       73.85      5.62 o 
   9   3  15        6.48        3.98      6.21 o 
 -10   4  15       61.64       52.45      6.37 o 
  -8   4  15        5.64        0.21      3.73 o 
  -6   4  15      110.20      109.84      4.96 o 
  -4   4  15      154.16      166.28      4.64 o 
  -2   4  15      433.45      405.69      6.51 o 
   0   4  15      169.02      200.97      5.12 o 
   2   4  15       23.86       26.94      3.38 o 
   4   4  15      853.71      829.95     12.50 o 
   6   4  15       28.35       49.84      9.22 o 
   8   4  15        2.88       13.18      5.42 o 
  -9   5  15       20.88       20.57      5.39 o 
  -7   5  15       98.51      102.03      5.90 o 
  -5   5  15      309.34      328.25      8.48 o 
  -3   5  15      486.32      460.06     12.06 o 
  -1   5  15      179.46      172.44      5.28 o 
   1   5  15      275.08      250.75      6.62 o 
   3   5  15      280.22      244.35      6.36 o 
   5   5  15      245.30      243.05      7.95 o 
   7   5  15      144.75      164.47      8.69 o 
  -8   6  15       59.71       43.19      8.07 o 
  -6   6  15        1.87       -6.40      4.50 o 
  -4   6  15       51.95       48.36      3.99 o 
  -2   6  15        9.52       10.00      4.04 o 
   0   6  15      287.00      284.38      7.60 o 
   2   6  15      412.37      402.82     14.51 o 
   4   6  15      113.44      107.09      5.11 o 
   6   6  15        0.12       -5.20      5.53 o 
  -5   7  15       20.47       27.91      5.36 o 
  -3   7  15       12.92       11.44      4.78 o 
  -1   7  15       14.12        9.55      5.31 o 
   1   7  15        8.91       10.82      5.23 o 
   3   7  15        7.08        9.16      4.27 o 
 -12   0  16       26.72       19.32      6.29 o 
 -10   0  16      701.58      681.23     16.92 o 
  -8   0  16      228.94      210.60      7.66 o 
  -6   0  16        5.46        9.03      3.20 o 
  -4   0  16      779.32      793.36      9.96 o 
  -2   0  16      438.62      461.14      7.76 o 
   0   0  16      671.94      672.53      9.63 o 
   2   0  16      106.14      138.40      5.74 o 
   4   0  16        0.83       -4.15      3.87 o 
   6   0  16        1.15       -6.90      4.60 o 
   8   0  16        1.86       -8.00      5.34 o 
  10   0  16       17.69        7.39      6.41 o 
 -11   1  16        5.84        2.98      4.37 o 
  -9   1  16      161.05      177.58      5.71 o 
  -7   1  16       61.07       66.56      3.36 o 
  -5   1  16      298.10      319.49      5.07 o 
  -3   1  16      273.21      273.75      4.26 o 
  -1   1  16      651.47      633.88      6.60 o 
   1   1  16      459.35      479.77      6.21 o 
   3   1  16      385.04      330.84      5.93 o 
   5   1  16      104.80       99.39      4.37 o 
   7   1  16       65.75       56.20      5.08 o 
   9   1  16      142.07      158.12      6.79 o 
  11   1  16       41.33       44.03     12.23 o 
 -12   2  16       24.10       20.23      6.47 o 
 -10   2  16      124.03      130.53      7.07 o 
  -8   2  16      277.11      256.40      6.42 o 
  -6   2  16       11.15       11.97      3.01 o 
  -4   2  16       13.41       17.83      2.70 o 
  -2   2  16     1373.28     1399.98     15.56 o 
   0   2  16        4.44        7.54      2.43 o 
   2   2  16       96.80      102.98      3.74 o 
   4   2  16       37.78       34.57      3.49 o 
   6   2  16      115.13      138.31      5.60 o 
   8   2  16       75.85       71.58      7.02 o 
  10   2  16        1.74        3.16      6.50 o 
 -11   3  16       73.09       83.80      7.04 o 
  -9   3  16      181.57      176.00      6.30 o 
  -7   3  16        2.91        2.63      3.49 o 
  -5   3  16      613.27      594.73      8.13 o 
  -3   3  16      488.62      481.02      7.34 o 
  -1   3  16      536.02      529.06      7.36 o 
   1   3  16      742.39      694.14     10.75 o 
   3   3  16      100.74      119.80      4.69 o 
   5   3  16      230.39      242.79      9.57 o 
   7   3  16      148.50      159.89      7.58 o 
   9   3  16        1.24        2.80      6.28 o 
 -10   4  16        6.17        4.15      4.99 o 
  -8   4  16       43.38       61.60      5.27 o 
  -6   4  16      296.32      273.46      7.61 o 
  -4   4  16      334.49      332.15      6.75 o 
  -2   4  16      498.47      486.15      9.88 o 
   0   4  16       16.29       16.30      2.94 o 
   2   4  16      878.03      849.53     10.85 o 
   4   4  16       38.39       47.56      4.85 o 
   6   4  16      207.53      245.96      9.72 o 
   8   4  16      152.49      153.79      8.46 o 
  -9   5  16       31.18       36.95      5.93 o 
  -7   5  16       13.26       11.96      4.92 o 
  -5   5  16        2.65       -1.34      3.80 o 
  -3   5  16       17.65       12.90      3.65 o 
  -1   5  16       20.61       17.55      3.68 o 
   1   5  16        0.02       -1.51      3.76 o 
   3   5  16      330.44      315.18      8.94 o 
   5   5  16       19.56       16.75      5.38 o 
   7   5  16      113.34      111.11      7.81 o 
  -6   6  16        0.24        0.38      4.89 o 
  -4   6  16      104.56      126.63      5.34 o 
  -2   6  16       44.76       38.17      4.41 o 
   0   6  16       63.97       66.75      4.89 o 
   2   6  16        0.00        3.63      3.73 o 
   4   6  16        0.84       -2.80      4.58 o 
   6   6  16        6.76        4.60      5.93 o 
  -3   7  16      106.27      127.44     16.32 o 
  -1   7  16       75.51       78.80      6.52 o 
   1   7  16      153.88      146.88     10.40 o 
   3   7  16       35.91       30.78      4.74 o 
 -11   1  17       44.54       31.22      4.75 o 
  -9   1  17       70.10       82.49      4.90 o 
  -7   1  17      508.02      512.64      7.31 o 
  -5   1  17      251.41      260.36      5.55 o 
  -3   1  17       25.68       35.50      2.60 o 
  -1   1  17      228.74      265.60      4.54 o 
   1   1  17     1353.45     1259.17     16.28 o 
   3   1  17     1829.55     1700.25     31.14 o 
   5   1  17      494.33      493.85     21.00 o 
   7   1  17      126.62      124.08      6.29 o 
   9   1  17        0.15        2.24      5.54 o 
 -10   2  17        0.23       -1.23      4.61 o 
  -8   2  17      138.71      145.72      4.97 o 
  -6   2  17       33.96       39.66      3.31 o 
  -4   2  17      749.53      732.42     11.93 o 
  -2   2  17        7.56        9.21      2.54 o 
   0   2  17       69.26       75.38      3.18 o 
   2   2  17      200.99      209.58      7.65 o 
   4   2  17       20.31       30.45      5.44 o 
   6   2  17       37.75       31.18      4.19 o 
   8   2  17       88.86       83.32      7.18 o 
  10   2  17        0.14        8.37     12.05 o 
  -9   3  17       12.97       13.30      4.49 o 
  -7   3  17      135.19      144.28      5.17 o 
  -5   3  17      498.62      520.26      8.93 o 
  -3   3  17      278.82      269.66      5.82 o 
  -1   3  17        0.35       -4.21      2.81 o 
   1   3  17       20.94       24.42      3.07 o 
   3   3  17      539.14      533.49     11.79 o 
   5   3  17     1237.62     1160.04     27.36 o 
   7   3  17       38.88       34.78      5.62 o 
   9   3  17        8.75       12.47      6.75 o 
 -10   4  17        0.39        2.81      5.16 o 
  -8   4  17      147.70      152.37      6.21 o 
  -6   4  17      287.65      308.65      7.92 o 
  -4   4  17      103.70      117.62      4.93 o 
  -2   4  17       62.87       66.01      3.63 o 
   0   4  17      611.07      610.30     11.25 o 
   2   4  17      227.41      239.51      6.54 o 
   4   4  17       25.64       41.97      6.03 o 
   6   4  17        9.51       21.20      6.21 o 
   8   4  17      104.70      122.67      7.47 o 
  -7   5  17      155.88      179.88      7.78 o 
  -5   5  17      277.83      275.71      8.95 o 
  -3   5  17       18.69       14.38      3.88 o 
  -1   5  17       13.53       10.69      3.20 o 
   1   5  17        0.00        5.83      3.50 o 
   3   5  17      258.18      248.34      7.48 o 
   5   5  17       58.93       48.20      6.49 o 
   7   5  17      166.18      172.67      9.31 o 
  -6   6  17       12.13       14.51      5.32 o 
  -4   6  17        0.36       -4.72      4.07 o 
  -2   6  17       97.98      103.24      5.31 o 
   0   6  17      272.02      263.58     10.32 o 
   2   6  17      215.47      218.41      9.96 o 
   4   6  17       12.99       14.44      5.56 o 
  -1   7  17        2.96        4.22      5.50 o 
   1   7  17      105.36       99.49      7.85 o 
 -10   0  18      222.97      212.54      9.22 o 
  -8   0  18       48.78       54.50      5.96 o 
  -6   0  18       23.61       22.53      4.32 o 
  -4   0  18      832.23      776.04     19.36 o 
  -2   0  18      875.91      825.13     29.01 o 
   0   0  18     1403.86     1242.33     25.48 o 
   2   0  18     1104.81     1112.93     35.57 o 
   4   0  18        4.95       -2.27      6.93 o 
   6   0  18       52.18       52.05      6.02 o 
   8   0  18        8.62        4.47      5.84 o 
 -11   1  18        6.48        6.85      4.50 o 
  -9   1  18        0.80       -2.36      3.57 o 
  -7   1  18        4.11        2.51      3.03 o 
  -5   1  18        5.09        1.73      2.57 o 
  -3   1  18        7.16        1.15      2.50 o 
  -1   1  18        0.10        0.78      2.86 o 
   1   1  18      426.79      394.53     10.68 o 
   3   1  18       43.21       40.36      3.69 o 
   5   1  18      277.25      281.71      8.98 o 
   7   1  18       23.10       14.57      4.79 o 
   9   1  18       15.10       17.37      5.13 o 
 -10   2  18      145.62      156.17      8.35 o 
  -8   2  18       55.38       60.09      4.16 o 
  -6   2  18      180.62      197.04      5.59 o 
  -4   2  18       48.13       49.35      3.49 o 
  -2   2  18        0.07       -2.14      2.86 o 
   0   2  18      849.13      836.13     15.59 o 
   2   2  18      412.69      407.37     12.28 o 
   4   2  18       83.12       89.92      4.68 o 
   6   2  18        2.95        2.34      4.03 o 
   8   2  18        8.36        3.61      6.42 o 
  -9   3  18       17.48       20.48      4.74 o 
  -7   3  18       66.86       63.84      4.57 o 
  -5   3  18       46.16       54.82      3.75 o 
  -3   3  18       88.77       82.32      4.00 o 
  -1   3  18        1.09        0.78      3.00 o 
   1   3  18      362.11      370.26     11.48 o 
   3   3  18        1.90       -4.59      3.65 o 
   5   3  18      264.53      248.71     10.70 o 
   7   3  18       75.14       98.34      6.90 o 
  -8   4  18        3.67        9.28      5.33 o 
  -6   4  18       25.70       23.29      4.54 o 
  -4   4  18        2.35       -3.07      3.86 o 
  -2   4  18       61.32       64.06      3.83 o 
   0   4  18        0.03        3.19      3.35 o 
   2   4  18      155.32      151.31      5.91 o 
   4   4  18       56.45       46.89      7.73 o 
   6   4  18       60.95       66.96      6.96 o 
  -7   5  18       12.92        7.76      5.35 o 
  -5   5  18       25.51       25.60      5.36 o 
  -3   5  18       10.59        2.42      3.58 o 
  -1   5  18      122.51      113.71      4.64 o 
   1   5  18        5.56        0.21      3.70 o 
   3   5  18       26.05       32.00      5.24 o 
   5   5  18       40.94       47.35      6.54 o 
  -4   6  18        5.06        1.20      4.44 o 
  -2   6  18       16.08       14.91      4.92 o 
   0   6  18      119.70      107.23      6.96 o 
   2   6  18        2.52       -1.49      9.07 o 
   4   6  18        7.16        6.78      7.70 o 
  -9   1  19      202.30      207.95      9.04 o 
  -7   1  19      430.62      439.08     12.19 o 
  -5   1  19      109.98      102.54      4.30 o 
  -3   1  19       63.15       77.24      3.67 o 
  -1   1  19      103.31      122.11      5.22 o 
   1   1  19      346.93      309.06     10.41 o 
   3   1  19      748.76      704.97     17.40 o 
   5   1  19        0.11       -0.28      4.51 o 
   7   1  19       23.55       19.38      5.77 o 
   9   1  19        4.53       -5.90      5.20 o 
 -10   2  19        0.60       14.66      6.09 o 
  -8   2  19       67.32       73.77      4.49 o 
  -6   2  19      238.36      233.20      8.33 o 
  -4   2  19        1.98       -3.68      3.14 o 
  -2   2  19     1659.71     1579.66     34.38 o 
   0   2  19      113.89      128.16      6.88 o 
   2   2  19      285.80      249.41      7.11 o 
   4   2  19       42.10       52.10      6.32 o 
   6   2  19        3.87        1.08      4.24 o 
   8   2  19        0.55        1.17      6.50 o 
  -9   3  19      197.30      217.28      9.56 o 
  -7   3  19       21.99       19.05      4.10 o 
  -5   3  19        3.37        8.19      3.55 o 
  -3   3  19       27.14       17.82      3.62 o 
  -1   3  19      152.60      146.65      4.75 o 
   1   3  19      129.83      126.94      4.95 o 
   3   3  19        8.94       14.81      4.69 o 
   5   3  19       25.88       25.51      5.29 o 
   7   3  19        9.19       16.52      5.80 o 
  -8   4  19        0.13        7.44      5.51 o 
  -6   4  19       22.89       14.81      4.93 o 
  -4   4  19       22.47       32.46      4.70 o 
  -2   4  19      328.79      361.23      9.76 o 
   0   4  19      153.61      173.26      7.56 o 
   2   4  19       53.65       49.00      4.64 o 
   4   4  19        1.65       11.94      8.96 o 
   6   4  19        1.49        9.75      6.42 o 
  -7   5  19        0.54       -4.91      5.45 o 
  -5   5  19       10.96       21.76      5.37 o 
  -3   5  19        4.51       -1.85      3.73 o 
  -1   5  19      140.06      126.14      5.20 o 
   1   5  19        0.61       -5.72      3.82 o 
   3   5  19       10.38        1.00      5.22 o 
   5   5  19       17.33       15.87      6.59 o 
  -4   6  19       31.36       39.59      5.84 o 
  -2   6  19        3.14        1.10      5.00 o 
   0   6  19        4.94        7.86      5.95 o 
   2   6  19       63.14       58.41      5.61 o 
 -10   0  20       76.01       81.72     10.40 o 
  -8   0  20       60.92       54.59      7.59 o 
  -6   0  20       52.11       49.13      8.90 o 
  -4   0  20      469.22      440.82     20.58 o 
  -2   0  20      478.36      425.43     13.68 o 
   0   0  20      865.51      818.34     32.14 o 
   2   0  20       73.25       71.51      6.06 o 
   4   0  20       12.39       -1.75      9.62 o 
   6   0  20        2.40        3.50      9.62 o 
   8   0  20       39.59       55.98     11.37 o 
  -9   1  20       34.44       53.75      5.51 o 
  -7   1  20       76.60       86.06      5.22 o 
  -5   1  20      352.87      334.79     11.78 o 
  -3   1  20       40.31       38.34      4.36 o 
  -1   1  20        0.00        3.13      3.61 o 
   1   1  20       96.16      100.54      5.30 o 
   3   1  20        1.08       -0.52      4.10 o 
   5   1  20        3.83        7.45      4.58 o 
   7   1  20       15.45       21.36      5.17 o 
  -8   2  20        9.76        5.46      3.86 o 
  -6   2  20       40.70       54.10      4.04 o 
  -4   2  20      138.12      117.45      4.54 o 
  -2   2  20      177.28      173.20     10.05 o 
   0   2  20      444.18      402.70     17.77 o 
   2   2  20        0.39       -5.40      4.94 o 
   4   2  20        0.34       -0.62      7.29 o 
   6   2  20        0.13       -0.87      4.94 o 
  -7   3  20        6.28        2.09      4.54 o 
  -5   3  20      374.24      375.88      8.02 o 
  -3   3  20      276.35      297.38     13.89 o 
  -1   3  20      216.80      203.15      6.26 o 
   1   3  20        0.99       -1.34      3.89 o 
   3   3  20       11.61        9.37      4.01 o 
   5   3  20       31.80       46.70      7.67 o 
   7   3  20        2.53        2.04      5.80 o 
  -6   4  20       16.48       10.64      5.27 o 
  -4   4  20      315.21      310.39     10.76 o 
  -2   4  20      309.21      299.58      7.81 o 
   0   4  20       15.08        8.76      3.59 o 
   2   4  20       13.14        8.43      4.27 o 
   4   4  20        1.86       -3.96      5.59 o 
   6   4  20        1.73        7.63      6.59 o 
  -5   5  20       24.14       22.10      5.63 o 
  -3   5  20        5.35        5.89      5.25 o 
  -1   5  20        1.16       -5.32      3.55 o 
   1   5  20       17.75       17.30      4.46 o 
   3   5  20        0.01        6.34      5.73 o 
  -9   1  21        2.24        9.90      5.79 o 
  -7   1  21      112.72      107.22      9.85 o 
  -5   1  21        0.96        2.87      4.29 o 
  -3   1  21      107.19      104.16      5.76 o 
  -1   1  21       25.60       29.42      4.55 o 
   1   1  21        0.06       -0.85      4.28 o 
   3   1  21       35.49       38.35      4.85 o 
   5   1  21        1.81       -2.24      6.02 o 
   7   1  21       12.52        7.59      6.76 o 
  -8   2  21       17.04       11.62      4.86 o 
  -6   2  21       74.01       66.52      4.76 o 
  -4   2  21       60.22       67.31      5.32 o 
  -2   2  21       44.81       46.62      5.78 o 
   0   2  21       19.29       16.12      7.89 o 
   2   2  21       11.78       12.23      4.75 o 
   4   2  21        7.79        0.60      4.29 o 
   6   2  21       13.91       12.64      5.47 o 
  -7   3  21       60.64       68.38      5.55 o 
  -5   3  21       85.41       88.80      4.81 o 
  -3   3  21        2.49       -1.11      3.68 o 
  -1   3  21        2.37        1.74      5.16 o 
   1   3  21       35.89       29.67      4.56 o 
   3   3  21       10.59       12.18      5.68 o 
   5   3  21        1.55        8.90      5.54 o 
  -6   4  21        7.14        1.79      5.32 o 
  -4   4  21      133.18      138.70     11.15 o 
  -2   4  21        4.81        4.62      4.38 o 
   0   4  21        3.49       -1.47      4.31 o 
   2   4  21        0.48       -6.28      4.19 o 
   4   4  21        1.48        8.83      6.28 o 
  -3   5  21       11.34        3.52      5.32 o 
  -1   5  21        8.95        5.28      4.28 o 
   1   5  21       26.88       24.31      8.15 o 
  -8   0  22        0.25        0.87      9.67 o 
  -6   0  22        4.16        0.59     10.93 o 
  -4   0  22       42.81       50.81      9.38 o 
  -2   0  22       91.87       83.63      8.40 o 
   0   0  22      132.63      136.41     13.19 o 
   2   0  22       50.16       57.04      9.45 o 
   4   0  22       17.04       11.37     11.37 o 
   6   0  22        1.44       -2.62     10.50 o 
  -7   1  22        2.19       -4.79      5.49 o 
  -5   1  22       44.17       59.73      5.67 o 
  -3   1  22       97.44      118.05      6.78 o 
  -1   1  22       54.93       47.46      5.20 o 
   1   1  22        3.27        1.40      4.55 o 
   3   1  22        5.79        7.80      5.68 o 
   5   1  22        4.10       -3.86      6.53 o 
  -6   2  22       10.88        8.24      4.37 o 
  -4   2  22       93.54       77.61      8.35 o 
  -2   2  22        1.51       -1.78      5.18 o 
   0   2  22        1.24        2.27      5.28 o 
   2   2  22       17.45       15.40      4.81 o 
   4   2  22       13.95       10.40      5.84 o 
   6   2  22       30.06       33.89      5.75 o 
  -5   3  22        0.24        1.81      4.04 o 
  -3   3  22        0.84       -4.05      4.34 o 
  -1   3  22       11.66       13.70      6.68 o 
   1   3  22       14.54       10.48      6.32 o 
   3   3  22       11.73       31.84      7.68 o 
   5   3  22       11.47       12.73      5.07 o 
  -4   4  22        4.32       -0.66      4.26 o 
  -2   4  22        0.20       -3.05      4.37 o 
   0   4  22        0.20       -1.70      5.92 o 
   2   4  22       11.96       10.87      4.99 o 
  -7   1  23        8.88        5.75      5.94 o 
  -5   1  23       18.86        2.49      5.46 o 
  -3   1  23        6.36       -3.47      4.82 o 
  -1   1  23       26.68       27.17      5.99 o 
   1   1  23       11.41       18.73      5.14 o 
   3   1  23       18.80       18.78      6.68 o 
   5   1  23       18.14       28.23      8.95 o 
  -6   2  23       24.09       25.81      5.84 o 
  -4   2  23        4.14       11.12      5.19 o 
  -2   2  23       12.46        7.19      5.71 o 
   0   2  23        6.71        7.98      5.80 o 
   2   2  23        0.00        6.81      5.13 o 
   4   2  23        2.23       -0.55      5.91 o 
  -5   3  23        5.59        3.61      4.69 o 
  -3   3  23       11.06       18.33      5.22 o 
  -1   3  23       28.19       34.86      6.40 o 
   1   3  23       11.30       17.40      6.05 o 
   3   3  23       11.36       19.40      6.09 o 
  -2   4  23        3.55        1.03      6.37 o 
   0   4  23       12.55       15.32      6.34 o 
  -6   0  24        0.88       -6.87     15.31 o 
  -4   0  24        0.92        6.26      9.38 o 
  -2   0  24       15.62       11.32      7.52 o 
   0   0  24        0.33       -0.34      6.64 o 
   2   0  24        5.80       14.19      9.45 o 
   4   0  24       25.65       31.49     13.12 o 
  -5   1  24       43.80       40.01      6.54 o 
  -3   1  24       47.86       49.07      8.61 o 
  -1   1  24        0.76        7.13      6.59 o 
   1   1  24       13.32        7.96      5.87 o 
   3   1  24        1.12        4.37      6.89 o 
  -4   2  24        0.07        0.90      5.35 o 
  -2   2  24        8.19       15.80      6.17 o 
   0   2  24        0.97       -0.06      6.13 o 
   2   2  24        4.55        1.72      5.95 o 
  -1   3  24       88.52      102.32      7.69 o 
  -3   1  25       11.88        8.83      7.34 o 
  -1   1  25        2.00        6.65      6.82 o 
   1   1  25        5.45        9.46      6.35 o 
                                                 
